# Supplementary material for: Unveiling the genetic biomarkers for ageing: evidence from a large sample genome-wide association study and in vivo validation
Source: J Glob Health. 2025 Sep 26;15:04279. doi: 10.7189/jogh.15.04279 (PMC12467474; doi:10.7189/jogh.15.04279)
Supplement: Online Supplementary Document [file jogh-15-04279-s001.zip]

Archive with 2 entries (2 files):
- jogh-15-04279-s001.pdf
- jogh-15-04279-s002.xlsx
