# Supplementary material for: Unveiling the genetic biomarkers for ageing: evidence from a large sample genome-wide association study and in vivo validation
Source: J Glob Health. 2025 Sep 26;15:04279. doi: 10.7189/jogh.15.04279 (PMC12467474; doi:10.7189/jogh.15.04279)
Supplement: Online Supplementary Document [file jogh-15-04279-s001.zip › jogh-15-04279-s002.xlsx]

## Sheet: Content
Content
Table S1.Adherence to JoGH’s GRABDROP guidelines items.
Table S2 Instrucment variables for Druggable Proteins of European Ancestry
Table S3.Summary of Each Outcome Data Source
Table S4.qRT-PCR Primer Sequences Utilized in This Study
Table S5.Data sources for Phe-MR outcome phenotypes
Table S6.Results of the MR-PRESSO test
Table S7.Phe-MR result
Table S8. Candidate druggable compounds

## Sheet: TableS1
Table S1. Adherence to JoGH’s GRABDROP guidelines items.
1. Please list all papers published by each co-author in previous 3 years that were based on secondary analysis of a big data repository
1) Li X, Qu P. Organism type of infection is associated with prognosis in sepsis: an analysis from the MIMIC-IV database. [BMC Infect Dis 2023 Jun 26] (2) Li X, Qu P. Organism type of infection is associated with prognosis in sepsis: an analysis from the MIMIC-IV database. [Heliyon 2024 Sep 11]
2. Please explain the key elements of your study design and the use of the available datasets that make your study an original scientific contribution
(1)Robust Statistical Framework:This study integrates high drug-development-potential eQTLs with large-scale GWAS datasets to investigate key biomarkers of biological aging, including telomere length, Frailty Index, intrinsic epigenetic age acceleration, and HannumAge. By focusing on biological rather than chronological age, the study enhances statistical power and improves the precision of aging…
3. Please list all publications that addressed similar research questions in the same dataset and indicate where you cited them in your paper
Frailty index [1] ATKINS J L, JYLHäVä J, PEDERSEN N L, et al. A genome-wide association study of the frailty index highlights brain pathways in ageing [J]. Aging Cell, 2021, 20(9): e13459. This paper is cited in our manuscript in the Methods section under “Data source for aging-related outcomes”, where we describe the origin of the FI GWAS dataset. [2] BAI G, WANG Y, KUJA-HALKOLA R, et al. Frailt…
Telomere length [1] ALLARA E, BELL S, SMITH R, et al. Novel loci and biomedical consequences of iron homoeostasis variation [J]. Commun Biol, 2024, 7(1): 1631. [2] ALLEN N E, LACEY B, LAWLOR D A, et al. Prospective study design and data analysis in UK Biobank [J]. Sci Transl Med, 2024, 16(729): eadf4428. [3] AN G, ZHAO X, ZHAO C. Unraveling the causal association between leukocyte telomere length…
IEAA and Hannum [1] MCCARTNEY D L, MIN J L, RICHMOND R C, et al. Genome-wide association studies identify 137 genetic loci for DNA methylation biomarkers of aging [J]. Genome Biol, 2021, 22(1): 194. This paper is cited in our manuscript in the Methods section under “Data source for aging-related outcomes”, where we describe the origin of the IEAA and Hannum GWAS dataset. [2] BADY P, MAROSI C, WEL…
4. Please explain how you addressed multiple testing through an appropriately rigorous statistical threshold and indicate this in the methods section
We addressed multiple testing by applying Bonferroni correction to control the family-wise error rate. The adjusted significance thresholds for each trait are detailed in the Methods section 2.9 “Statistics analysis”.
5. Please declare to what extent have AI chatbots been used in developing your paper and to which parts of the paper did they contribute
During manuscript preparation, we used Deepseek to refine language and improve clarity in the Introduction section. All content was critically reviewed, revised, and approved by the authors.

## Sheet: TableS2
Table S2 Instrucment variables for Druggable Proteins of European Ancestry
pos.exposure	pval.exposure	se.exposure	samplesize.exposure	chr.exposure	beta.exposure	id.exposure	SNP	effect_allele.exposure	other_allele.exposure	eaf.exposure	exposure	mr_keep.exposure	pval_origin.exposure	data_source.exposure
27958339	5.56545e-29	0.0253262	29937	1	0.282954	eqtl-a-ENSG00000000938	rs34806307	T	C	0.0581208	FGR	TRUE	reported	igd
179168097	6.08275e-17	0.0129886	31684	5	-0.10863	eqtl-a-ENSG00000000938	rs17617068	C	T	0.297362	FGR	TRUE	reported	igd
173205318	2.4797e-13	0.0137126	31569	5	0.100376	eqtl-a-ENSG00000000938	rs2594836	A	G	0.749651	FGR	TRUE	reported	igd
144385777	3.13329e-12	0.026612	25735	6	0.185528	eqtl-a-ENSG00000000938	rs149110519	T	C	0.0526158	FGR	TRUE	reported	igd
42515791	1.22651e-08	0.0146022	27823	6	0.0831772	eqtl-a-ENSG00000000938	rs16895831	T	C	0.209742	FGR	TRUE	reported	igd
28724374	3.53932e-09	0.0131112	31355	7	0.0774135	eqtl-a-ENSG00000000938	rs56388170	T	G	0.289189	FGR	TRUE	reported	igd
50370254	6.78578e-23	0.0166246	30077	7	-0.163765	eqtl-a-ENSG00000000938	rs149007767	T	C	0.149708	FGR	TRUE	reported	igd
309508	1.6263e-13	0.0149798	17978	11	-0.110495	eqtl-a-ENSG00000000938	rs741738	A	G	0.195461	FGR	TRUE	reported	igd
40974023	4.4948e-10	0.0292309	29277	13	0.182278	eqtl-a-ENSG00000000938	rs77526211	A	G	0.0432109	FGR	TRUE	reported	igd
196678432	4.5436e-37	0.01205	31529	1	0.153282	eqtl-a-ENSG00000000971	rs203683	C	G	0.593851	CFH	TRUE	reported	igd
197223447	9.97011e-11	0.0288023	29788	1	-0.186279	eqtl-a-ENSG00000000971	rs523427	G	A	0.95544	CFH	TRUE	reported	igd
169497585	1.41775e-18	0.0137489	31644	3	-0.120934	eqtl-a-ENSG00000000971	rs1317082	G	A	0.247755	CFH	TRUE	reported	igd
35874575	1.44981e-08	0.0135048	31259	5	-0.0765344	eqtl-a-ENSG00000000971	rs6897932	T	C	0.262908	CFH	TRUE	reported	igd
53515483	1.80418e-08	0.014345	31315	6	-0.0807579	eqtl-a-ENSG00000001084	rs6942249	A	G	0.220282	GCLC	TRUE	reported	igd
53443269	1.19316e-43	0.0151051	31644	6	-0.209273	eqtl-a-ENSG00000001084	rs809942	A	G	0.188827	GCLC	TRUE	reported	igd
53370107	1.6761e-71	0.0118763	31644	6	-0.212352	eqtl-a-ENSG00000001084	rs661603	C	T	0.433538	GCLC	TRUE	reported	igd
45937610	4.89734e-08	0.0125754	30696	6	-0.0685989	eqtl-a-ENSG00000001561	rs2057148	C	G	0.662706	ENPP4	TRUE	reported	igd
46077847	1e-200	0.0229873	31355	6	-0.81601	eqtl-a-ENSG00000001561	rs56139334	T	C	0.0658828	ENPP4	TRUE	reported	igd
46042757	1e-200	0.0116326	31132	6	0.460012	eqtl-a-ENSG00000001561	rs7744030	T	C	0.380286	ENPP4	TRUE	reported	igd
46471256	3.5009e-09	0.0230028	31355	6	0.135859	eqtl-a-ENSG00000001561	rs77868167	T	C	0.0719597	ENPP4	TRUE	reported	igd
18093497	2.96108e-10	0.0252506	25173	4	-0.159097	eqtl-a-ENSG00000002549	rs148021887	A	C	0.0588673	LAP3	TRUE	reported	igd
17330381	2.72621e-10	0.0135529	28533	4	0.0855677	eqtl-a-ENSG00000002549	rs2872795	C	T	0.740191	LAP3	TRUE	reported	igd
17914257	1.87456e-49	0.0336696	23500	4	0.497758	eqtl-a-ENSG00000002549	rs112570672	A	G	0.0317809	LAP3	TRUE	reported	igd
17533328	7.54223e-92	0.0141406	28799	4	-0.287426	eqtl-a-ENSG00000002549	rs1609903	C	G	0.779076	LAP3	TRUE	reported	igd
17797314	7.6366e-24	0.0453355	23593	4	-0.456437	eqtl-a-ENSG00000002549	rs150530659	C	T	0.0174155	LAP3	TRUE	reported	igd
17540848	1e-200	0.0147013	24204	4	0.508059	eqtl-a-ENSG00000002549	rs28727456	G	A	0.185536	LAP3	TRUE	reported	igd
131813204	1.59331e-08	0.0131962	28473	5	-0.0745715	eqtl-a-ENSG00000002549	rs13164856	C	T	0.283115	LAP3	TRUE	reported	igd
28539848	1.34153e-14	0.012035	28533	16	-0.0926903	eqtl-a-ENSG00000002549	rs4788084	T	C	0.419635	LAP3	TRUE	reported	igd
150536031	1.76279e-15	0.0379894	19650	7	-0.302282	eqtl-a-ENSG00000002726	rs13226058	A	G	0.0250636	AOC1	TRUE	reported	igd
150596308	6.27191e-25	0.0285358	25983	7	0.294244	eqtl-a-ENSG00000002726	rs765483	T	C	0.0452219	AOC1	TRUE	reported	igd
150658795	9.21722e-73	0.0304821	23989	7	0.549942	eqtl-a-ENSG00000002726	rs73167624	A	G	0.0387678	AOC1	TRUE	reported	igd
150186821	9.05691e-10	0.0488658	4993	7	0.299313	eqtl-a-ENSG00000002726	rs77270862	G	T	0.015021	AOC1	TRUE	reported	igd
150435443	1e-200	0.0122357	25885	7	0.398501	eqtl-a-ENSG00000002726	rs9657890	T	C	0.327004	AOC1	TRUE	reported	igd
2478609	5.75241e-09	0.0444577	15975	7	0.258917	eqtl-a-ENSG00000002822	rs146817114	A	G	0.018211	MAD1L1	TRUE	reported	igd
1929255	7.00648e-16	0.0448661	25036	7	-0.362079	eqtl-a-ENSG00000002822	rs73288749	T	C	0.0178348	MAD1L1	TRUE	reported	igd
1989888	1e-200	0.01209	30902	7	0.365474	eqtl-a-ENSG00000002822	rs7801421	G	C	0.35037	MAD1L1	TRUE	reported	igd
2117261	3.25087e-86	0.0152919	31017	7	0.300934	eqtl-a-ENSG00000002822	rs3800875	T	C	0.179747	MAD1L1	TRUE	reported	igd
1843708	4.42792e-25	0.0401381	28417	7	-0.415204	eqtl-a-ENSG00000002822	rs75649291	T	C	0.0223203	MAD1L1	TRUE	reported	igd
1614662	1.63343e-13	0.0328778	5668	7	-0.242497	eqtl-a-ENSG00000002822	rs6463939	G	A	0.0337862	MAD1L1	TRUE	reported	igd
148200011	2.1709e-08	0.0120539	31569	5	0.0674741	eqtl-a-ENSG00000002919	rs56330463	C	T	0.582097	SNX11	TRUE	reported	igd
46552897	1.49279e-132	0.0313353	31236	17	-0.767698	eqtl-a-ENSG00000002919	rs11079822	A	G	0.0358931	SNX11	TRUE	reported	igd
45986496	1e-200	0.0202656	31562	17	-0.702722	eqtl-a-ENSG00000002919	rs78317601	G	A	0.0870616	SNX11	TRUE	reported	igd
46073854	1.24291e-10	0.0522445	21129	17	0.336141	eqtl-a-ENSG00000002919	rs118036504	C	T	0.013112	SNX11	TRUE	reported	igd
46092539	9.90832e-168	0.017994	31567	17	-0.496707	eqtl-a-ENSG00000002919	rs1473117	T	C	0.117639	SNX11	TRUE	reported	igd
43721508	3.09393e-10	0.0120214	31300	2	0.0756615	eqtl-a-ENSG00000002933	rs12478601	T	C	0.574604	TMEM176A	TRUE	reported	igd
128297569	1.6308e-08	0.0121727	31569	3	-0.0687407	eqtl-a-ENSG00000002933	rs9880192	C	G	0.392874	TMEM176A	TRUE	reported	igd
150082342	3.74628e-39	0.018904	31355	7	-0.247459	eqtl-a-ENSG00000002933	rs4725338	A	G	0.889954	TMEM176A	TRUE	reported	igd
150598659	1.16413e-57	0.0193687	31684	7	0.310011	eqtl-a-ENSG00000002933	rs17173656	C	T	0.103442	TMEM176A	TRUE	reported	igd
150669976	4.67627e-10	0.0159547	31231	7	-0.0993911	eqtl-a-ENSG00000002933	rs3778872	G	C	0.166501	TMEM176A	TRUE	reported	igd
150153771	1.0782e-59	0.0251818	31200	7	0.41033	eqtl-a-ENSG00000002933	rs71537963	T	C	0.0582201	TMEM176A	TRUE	reported	igd
150186821	4.3421e-21	0.0487775	4993	7	0.459684	eqtl-a-ENSG00000002933	rs77270862	G	T	0.015021	TMEM176A	TRUE	reported	igd
150496529	1.55239e-182	0.0143821	31270	7	-0.414367	eqtl-a-ENSG00000002933	rs7781584	G	A	0.79708	TMEM176A	TRUE	reported	igd
150206215	1e-200	0.011662	31676	7	-0.358062	eqtl-a-ENSG00000002933	rs59621822	G	A	0.423537	TMEM176A	TRUE	reported	igd
57885709	3.83796e-11	0.0207568	31569	17	-0.137207	eqtl-a-ENSG00000002933	rs7212590	T	C	0.0900785	TMEM176A	TRUE	reported	igd
9082391	8.56249e-12	0.0489682	9433	12	0.334399	eqtl-a-ENSG00000003056	rs117302528	T	C	0.0149475	M6PR	TRUE	reported	igd
9143781	3.65847e-14	0.0500134	20275	12	-0.378731	eqtl-a-ENSG00000003056	rs76450399	A	G	0.0143092	M6PR	TRUE	reported	igd
9308551	1.53003e-30	0.0215805	31354	12	-0.247904	eqtl-a-ENSG00000003056	rs6487636	C	G	0.917903	M6PR	TRUE	reported	igd
9061971	1e-200	0.0135131	31355	12	0.479323	eqtl-a-ENSG00000003056	rs11047939	A	G	0.231883	M6PR	TRUE	reported	igd
9479318	2.113e-11	0.0125755	29994	12	-0.0842297	eqtl-a-ENSG00000003056	rs4262771	C	G	0.33655	M6PR	TRUE	reported	igd
72189602	1.39531e-10	0.0299847	30971	2	-0.192394	eqtl-a-ENSG00000003137	rs981390	A	G	0.0409627	CYP26B1	TRUE	reported	igd
72369839	1e-200	0.0377241	26141	2	1.206	eqtl-a-ENSG00000003137	rs114857151	T	C	0.0237762	CYP26B1	TRUE	reported	igd
72822429	1.54206e-16	0.0459779	16628	2	0.379474	eqtl-a-ENSG00000003137	rs141151334	G	T	0.0169641	CYP26B1	TRUE	reported	igd
72456543	1e-200	0.0181271	31182	2	1.17139	eqtl-a-ENSG00000003137	rs72835275	C	T	0.0915783	CYP26B1	TRUE	reported	igd
72787000	2.1717e-12	0.0353007	24524	2	-0.247913	eqtl-a-ENSG00000003137	rs17561305	A	G	0.0291789	CYP26B1	TRUE	reported	igd
89656545	1.1944e-09	0.0228086	27979	16	-0.138697	eqtl-a-ENSG00000003249	rs12927153	G	T	0.0732841	DBNDD1	TRUE	reported	igd
90018389	5.16654e-29	0.0185776	25662	16	-0.207678	eqtl-a-ENSG00000003249	rs11859970	C	T	0.114951	DBNDD1	TRUE	reported	igd
90067079	3.41193e-41	0.0173184	30398	16	-0.232799	eqtl-a-ENSG00000003249	rs35991606	C	T	0.134779	DBNDD1	TRUE	reported	igd
89787968	1e-200	0.0235533	30817	16	0.721765	eqtl-a-ENSG00000003249	rs147792551	G	C	0.0639616	DBNDD1	TRUE	reported	igd
202153789	5.27716e-20	0.0212098	30873	2	0.194245	eqtl-a-ENSG00000003393	rs17383714	T	C	0.0856074	ALS2	TRUE	reported	igd
202557374	1.52055e-125	0.0199742	30077	2	-0.476044	eqtl-a-ENSG00000003393	rs78003444	A	G	0.0942325	ALS2	TRUE	reported	igd
202566411	1.24451e-42	0.049337	22434	2	-0.675177	eqtl-a-ENSG00000003393	rs3219172	C	T	0.0145746	ALS2	TRUE	reported	igd
202549620	1e-200	0.0257605	30077	2	-0.895928	eqtl-a-ENSG00000003393	rs10432516	A	G	0.0518559	ALS2	TRUE	reported	igd
203574996	4.0977e-09	0.0375348	8025	2	-0.220705	eqtl-a-ENSG00000003393	rs75664718	A	G	0.0257445	ALS2	TRUE	reported	igd
43116830	1.44381e-10	0.012782	31684	5	0.0819467	eqtl-a-ENSG00000003393	rs1532331	T	G	0.683885	ALS2	TRUE	reported	igd
201728141	1.13339e-10	0.0120475	25826	2	-0.0776808	eqtl-a-ENSG00000003402	rs6757272	G	A	0.418416	CFLAR	TRUE	reported	igd
201595517	1.35329e-08	0.0215981	26609	2	0.12266	eqtl-a-ENSG00000003402	rs10200697	A	G	0.917415	CFLAR	TRUE	reported	igd
202022527	1e-200	0.011476	25575	2	0.375611	eqtl-a-ENSG00000003402	rs2268791	C	G	0.498612	CFLAR	TRUE	reported	igd
28724374	1.42298e-08	0.0131124	26280	7	0.0743565	eqtl-a-ENSG00000003402	rs56388170	T	G	0.289189	CFLAR	TRUE	reported	igd
188415764	2.01229e-10	0.0324332	30169	2	0.206291	eqtl-a-ENSG00000003436	rs35007051	G	A	0.0347892	TFPI	TRUE	reported	igd
56849749	2.14783e-11	0.0122309	31684	3	0.0818935	eqtl-a-ENSG00000003436	rs1354034	C	T	0.618137	TFPI	TRUE	reported	igd
135411228	1.25806e-14	0.0134923	31300	6	0.104028	eqtl-a-ENSG00000003436	rs9376090	C	T	0.262879	TFPI	TRUE	reported	igd
144385777	2.01558e-12	0.0266112	25735	6	0.18717	eqtl-a-ENSG00000004059	rs149110519	T	C	0.0526158	ARF5	TRUE	reported	igd
50370254	5.01996e-16	0.0166429	30077	7	-0.134987	eqtl-a-ENSG00000004059	rs149007767	T	C	0.149708	ARF5	TRUE	reported	igd
127230474	1.39894e-17	0.012286	31564	7	-0.104862	eqtl-a-ENSG00000004059	rs34029720	C	T	0.371437	ARF5	TRUE	reported	igd
15753299	1.31311e-18	0.0169156	31349	4	0.148937	eqtl-a-ENSG00000004468	rs10000290	G	A	0.143801	CD38	TRUE	reported	igd
94485211	4.68824e-10	0.0118872	31086	10	0.0740464	eqtl-a-ENSG00000004468	rs2497306	C	A	0.500343	CD38	TRUE	reported	igd
10560957	3.21514e-12	0.0126168	31086	12	-0.0879154	eqtl-a-ENSG00000004468	rs2617170	C	T	0.668027	CD38	TRUE	reported	igd
28490517	3.39e-08	0.012098	30476	16	-0.066781	eqtl-a-ENSG00000004468	rs151181	C	T	0.407827	CD38	TRUE	reported	igd
38053207	3.09813e-08	0.011892	31355	17	-0.0658343	eqtl-a-ENSG00000004468	rs12453507	G	C	0.492239	CD38	TRUE	reported	igd
50124046	6.14469e-99	0.0352007	18493	3	-0.743165	eqtl-a-ENSG00000004534	rs76298543	C	T	0.0285268	RBM6	TRUE	reported	igd
50456570	5.26623e-17	0.0479963	20074	3	0.402247	eqtl-a-ENSG00000004534	rs116375541	A	G	0.0155425	RBM6	TRUE	reported	igd
49385417	1e-200	0.0124186	26096	3	0.426905	eqtl-a-ENSG00000004534	rs13086611	T	A	0.304928	RBM6	TRUE	reported	igd
50243510	8.20352e-157	0.0190918	23341	3	-0.509349	eqtl-a-ENSG00000004534	rs2236939	T	G	0.103161	RBM6	TRUE	reported	igd
47481533	3.45621e-08	0.0119728	31185	11	-0.0660466	eqtl-a-ENSG00000004534	rs7950696	C	T	0.441548	RBM6	TRUE	reported	igd
36078082	2.7227e-10	0.0130905	29827	19	0.0826533	eqtl-a-ENSG00000004777	rs12984019	T	C	0.290562	ARHGAP33	TRUE	reported	igd
36079704	1e-200	0.0115262	31346	19	-0.389125	eqtl-a-ENSG00000004777	rs756783	T	C	0.557326	ARHGAP33	TRUE	reported	igd
36164495	8.18465e-155	0.0221543	31682	19	-0.587228	eqtl-a-ENSG00000004777	rs113559151	G	A	0.0742662	ARHGAP33	TRUE	reported	igd
94777819	5.54498e-19	0.0453314	21984	7	0.40349	eqtl-a-ENSG00000004799	rs117629564	A	G	0.0174463	PDK4	TRUE	reported	igd
95175185	1.044e-99	0.0118704	31565	7	-0.251601	eqtl-a-ENSG00000004799	rs12704801	C	T	0.420253	PDK4	TRUE	reported	igd
95249487	2.54507e-12	0.035039	28311	7	-0.245298	eqtl-a-ENSG00000004799	rs142272045	C	T	0.0296307	PDK4	TRUE	reported	igd
46627603	6.00759e-20	0.019784	31185	22	0.180909	eqtl-a-ENSG00000004799	rs4253772	T	C	0.0999617	PDK4	TRUE	reported	igd
110728379	1e-200	0.0120986	31684	6	-0.389752	eqtl-a-ENSG00000004809	rs17577280	A	G	0.343249	SLC22A16	TRUE	reported	igd
110357358	9.17487e-15	0.0125738	31564	6	0.0974519	eqtl-a-ENSG00000004809	rs9372244	C	T	0.336007	SLC22A16	TRUE	reported	igd
110798217	1e-200	0.016526	20794	6	-0.679832	eqtl-a-ENSG00000004809	rs13205109	A	T	0.133692	SLC22A16	TRUE	reported	igd
110851976	6.90399e-68	0.0155592	30746	6	0.270889	eqtl-a-ENSG00000004809	rs1080261	G	T	0.173269	SLC22A16	TRUE	reported	igd
57838583	3.05823e-10	0.0147706	31300	4	0.0929941	eqtl-a-ENSG00000004864	rs17087335	T	G	0.203202	SLC25A13	TRUE	reported	igd
95795988	1e-200	0.0118328	31179	7	0.400006	eqtl-a-ENSG00000004864	rs1016968	A	T	0.373698	SLC25A13	TRUE	reported	igd
96379688	4.03376e-09	0.0380244	27713	7	0.22369	eqtl-a-ENSG00000004864	rs145659320	G	T	0.0250685	SLC25A13	TRUE	reported	igd
56849749	6.56599e-37	0.012181	31684	3	0.154599	eqtl-a-ENSG00000004866	rs1354034	C	T	0.618137	ST7	TRUE	reported	igd
116635048	3.92645e-16	0.0142758	31684	7	-0.116213	eqtl-a-ENSG00000004866	rs12706135	C	T	0.222519	ST7	TRUE	reported	igd
116799440	3.27612e-08	0.031743	28396	7	0.175412	eqtl-a-ENSG00000004866	rs2402155	T	C	0.036405	ST7	TRUE	reported	igd
118153011	1.34493e-12	0.0156893	26022	1	-0.111228	eqtl-a-ENSG00000004939	rs11587735	C	A	0.173499	SLC4A1	TRUE	reported	igd
205249450	2.50098e-08	0.0120451	26022	1	-0.0671283	eqtl-a-ENSG00000004939	rs9660992	G	A	0.420138	SLC4A1	TRUE	reported	igd
30128442	1.6214e-09	0.0235888	21683	6	-0.142278	eqtl-a-ENSG00000004939	rs12212092	T	C	0.068141	SLC4A1	TRUE	reported	igd
42326258	2.25736e-66	0.0129543	22267	17	0.222934	eqtl-a-ENSG00000004939	rs5033	T	C	0.707969	SLC4A1	TRUE	reported	igd
33946107	5.52841e-29	0.0119365	25693	17	-0.133365	eqtl-a-ENSG00000004939	rs225245	G	A	0.440335	SLC4A1	TRUE	reported	igd
11297258	4.36918e-19	0.0244285	26022	19	0.218083	eqtl-a-ENSG00000004939	rs12974711	C	T	0.0629954	SLC4A1	TRUE	reported	igd
44576502	8.69501e-09	0.0153516	25553	20	0.0883408	eqtl-a-ENSG00000004939	rs7679	C	T	0.183703	SLC4A1	TRUE	reported	igd
4157072	3.02482e-54	0.012249	26022	20	0.189967	eqtl-a-ENSG00000004939	rs6084653	G	C	0.36636	SLC4A1	TRUE	reported	igd
55991637	7.75961e-09	0.0118917	21737	20	0.0686581	eqtl-a-ENSG00000004939	rs6014993	G	A	0.490224	SLC4A1	TRUE	reported	igd
26833308	6.21441e-71	0.036818	28045	7	-0.655621	eqtl-a-ENSG00000005020	rs117299259	G	A	0.0262465	SKAP2	TRUE	reported	igd
26941945	2.4149e-20	0.0510069	10978	7	0.471421	eqtl-a-ENSG00000005020	rs142139359	A	G	0.0137218	SKAP2	TRUE	reported	igd
27074801	3.62744e-26	0.0495654	8581	7	0.524481	eqtl-a-ENSG00000005020	rs113662511	T	C	0.0145161	SKAP2	TRUE	reported	igd
26694926	1e-200	0.0134186	28198	7	0.568574	eqtl-a-ENSG00000005020	rs7805778	A	G	0.225286	SKAP2	TRUE	reported	igd
26756193	6.3387e-13	0.0531357	14813	7	0.382211	eqtl-a-ENSG00000005020	rs147544721	C	A	0.0126608	SKAP2	TRUE	reported	igd
26970217	6.81868e-15	0.0528234	9956	7	0.411383	eqtl-a-ENSG00000005020	rs113285204	T	C	0.0128048	SKAP2	TRUE	reported	igd
27020453	5.15585e-25	0.0512092	20857	7	-0.528981	eqtl-a-ENSG00000005020	rs117435545	T	C	0.0135914	SKAP2	TRUE	reported	igd
27106284	7.07946e-104	0.0302517	24524	7	-0.654735	eqtl-a-ENSG00000005020	rs185084812	T	C	0.0389834	SKAP2	TRUE	reported	igd
26858395	1e-200	0.0131295	30967	7	0.669998	eqtl-a-ENSG00000005020	rs10275896	C	T	0.223386	SKAP2	TRUE	reported	igd
26982213	1.9391e-14	0.0288606	2516	7	-0.220911	eqtl-a-ENSG00000005020	rs181684511	G	T	0.0443164	SKAP2	TRUE	reported	igd
27221227	6.04644e-41	0.0377964	26296	7	-0.506468	eqtl-a-ENSG00000005020	rs67971665	T	C	0.0251157	SKAP2	TRUE	reported	igd
101960060	1e-200	0.02478	28468	7	0.846724	eqtl-a-ENSG00000005075	rs78627998	C	G	0.0564699	POLR2J	TRUE	reported	igd
102901859	2.65522e-24	0.047274	15415	7	-0.480843	eqtl-a-ENSG00000005075	rs147944569	A	C	0.0159909	POLR2J	TRUE	reported	igd
101642837	9.81974e-23	0.0461314	24343	7	0.452733	eqtl-a-ENSG00000005075	rs74739396	A	C	0.0168154	POLR2J	TRUE	reported	igd
101991744	5.38394e-75	0.0131555	11384	7	-0.241054	eqtl-a-ENSG00000005075	rs71540934	G	A	0.723779	POLR2J	TRUE	reported	igd
102077619	2.73653e-20	0.0401852	15545	7	-0.370853	eqtl-a-ENSG00000005075	rs146928022	T	C	0.0223018	POLR2J	TRUE	reported	igd
102108686	1e-200	0.021871	20836	7	0.983849	eqtl-a-ENSG00000005075	rs113296404	C	T	0.0696151	POLR2J	TRUE	reported	igd
102753029	8.38147e-09	0.0546736	5660	7	-0.314947	eqtl-a-ENSG00000005075	rs138561863	G	A	0.0119658	POLR2J	TRUE	reported	igd
103554773	1.74109e-10	0.0118871	31569	4	0.0758721	eqtl-a-ENSG00000005102	rs5026472	G	C	0.494224	MEOX1	TRUE	reported	igd
90976768	2.54859e-12	0.0162832	29113	6	-0.11399	eqtl-a-ENSG00000005102	rs72928038	A	G	0.158151	MEOX1	TRUE	reported	igd
41443647	7.63185e-10	0.0276328	30017	17	-0.170008	eqtl-a-ENSG00000005102	rs147832718	G	T	0.0486328	MEOX1	TRUE	reported	igd
41869576	2.4027e-14	0.0474188	24801	17	-0.361654	eqtl-a-ENSG00000005102	rs112684675	T	C	0.0159434	MEOX1	TRUE	reported	igd
41983417	8.58242e-09	0.0187186	30902	17	0.107757	eqtl-a-ENSG00000005102	rs72836582	T	C	0.113815	MEOX1	TRUE	reported	igd
41695326	1e-200	0.0115903	31383	17	0.389037	eqtl-a-ENSG00000005102	rs35953779	C	G	0.423863	MEOX1	TRUE	reported	igd
33063675	7.00164e-49	0.0133996	31684	17	0.1969	eqtl-a-ENSG00000005156	rs12941768	G	A	0.735973	LIG3	TRUE	reported	igd
33593024	1.59404e-25	0.0185784	31355	17	0.193998	eqtl-a-ENSG00000005156	rs2291190	C	T	0.115088	LIG3	TRUE	reported	igd
33123582	1e-200	0.011772	31566	17	0.430557	eqtl-a-ENSG00000005156	rs12450763	C	A	0.371504	LIG3	TRUE	reported	igd
34136037	1.26099e-10	0.0211365	31684	17	-0.135946	eqtl-a-ENSG00000005156	rs4251710	C	A	0.0865497	LIG3	TRUE	reported	igd
50370254	7.78037e-20	0.0166327	30037	7	0.15163	eqtl-a-ENSG00000005175	rs149007767	T	C	0.149708	RPAP3	TRUE	reported	igd
47831561	6.42096e-11	0.0335031	29619	12	0.218903	eqtl-a-ENSG00000005175	rs75647145	A	G	0.0325212	RPAP3	TRUE	reported	igd
48050792	3.41271e-28	0.014417	30124	12	0.158735	eqtl-a-ENSG00000005175	rs7976419	C	G	0.215353	RPAP3	TRUE	reported	igd
47960581	1e-200	0.0203231	31527	12	-0.818859	eqtl-a-ENSG00000005175	rs61918136	A	C	0.0839687	RPAP3	TRUE	reported	igd
35014767	1.72302e-10	0.0145428	25572	9	-0.0928409	eqtl-a-ENSG00000005238	rs35426954	A	G	0.211921	ATOSB	TRUE	reported	igd
35040245	3.78704e-18	0.0456896	18937	9	-0.39681	eqtl-a-ENSG00000005238	rs10491510	T	C	0.0171736	ATOSB	TRUE	reported	igd
4157072	3.35197e-17	0.0123219	30650	20	0.103918	eqtl-a-ENSG00000005238	rs6084653	G	C	0.36636	ATOSB	TRUE	reported	igd
56849749	2.96483e-158	0.01195	31684	3	0.320298	eqtl-a-ENSG00000005249	rs1354034	C	T	0.618137	PRKAR2B	TRUE	reported	igd
106655445	1.20476e-41	0.0118347	31684	7	-0.159996	eqtl-a-ENSG00000005249	rs6466154	G	A	0.482168	PRKAR2B	TRUE	reported	igd
65104500	1.13781e-08	0.0120339	31569	10	0.0687004	eqtl-a-ENSG00000005249	rs7896518	G	A	0.422848	PRKAR2B	TRUE	reported	igd
243268	1.01836e-12	0.0142947	31569	11	0.101894	eqtl-a-ENSG00000005249	rs505404	G	T	0.222031	PRKAR2B	TRUE	reported	igd
122216910	2.48863e-09	0.019026	30031	12	0.113437	eqtl-a-ENSG00000005249	rs11553699	G	A	0.10963	PRKAR2B	TRUE	reported	igd
28724374	9.30679e-13	0.0131037	9188	7	-0.0935656	eqtl-a-ENSG00000005302	rs56388170	T	G	0.289189	MSL3	TRUE	reported	igd
50370254	1.6293e-22	0.0166256	8025	7	0.162309	eqtl-a-ENSG00000005302	rs149007767	T	C	0.149708	MSL3	TRUE	reported	igd
61679038	6.99359e-14	0.0144789	9188	8	-0.108421	eqtl-a-ENSG00000005302	rs13277976	T	A	0.785822	MSL3	TRUE	reported	igd
31390410	4.42976e-08	0.012059	30773	6	0.065995	eqtl-a-ENSG00000005379	rs2516448	C	T	0.583185	TSPOAP1	TRUE	reported	igd
139932927	2.5787e-10	0.0131332	23577	9	-0.0830294	eqtl-a-ENSG00000005379	rs7025728	A	G	0.287386	TSPOAP1	TRUE	reported	igd
30482803	6.47292e-11	0.0119295	31026	16	0.0779259	eqtl-a-ENSG00000005379	rs12716977	C	T	0.542883	TSPOAP1	TRUE	reported	igd
56427656	1.14393e-39	0.0159552	31352	17	0.210291	eqtl-a-ENSG00000005379	rs12948345	T	C	0.164528	TSPOAP1	TRUE	reported	igd
57748369	5.2723e-14	0.012307	29001	20	0.0926115	eqtl-a-ENSG00000005379	rs259981	A	T	0.369389	TSPOAP1	TRUE	reported	igd
83547862	1.39027e-18	0.0148606	31684	4	-0.130743	eqtl-a-ENSG00000005381	rs17005891	A	G	0.199218	MPO	TRUE	reported	igd
61650831	3.0493e-13	0.0155185	31569	8	-0.113162	eqtl-a-ENSG00000005381	rs7846314	T	A	0.178349	MPO	TRUE	reported	igd
6898998	1.41299e-08	0.0118966	31569	8	0.067476	eqtl-a-ENSG00000005381	rs12716641	C	T	0.483351	MPO	TRUE	reported	igd
41216534	1.25271e-08	0.0127905	31569	13	0.0728089	eqtl-a-ENSG00000005381	rs4325427	T	C	0.315692	MPO	TRUE	reported	igd
56357833	1e-200	0.0162906	31567	17	0.593632	eqtl-a-ENSG00000005381	rs2856857	A	G	0.142232	MPO	TRUE	reported	igd
56027903	3.35112e-10	0.0147449	31224	17	0.0926217	eqtl-a-ENSG00000005381	rs2585830	G	T	0.795843	MPO	TRUE	reported	igd
836149	1.28322e-17	0.014144	13932	19	-0.12086	eqtl-a-ENSG00000005381	rs57228624	C	T	0.228262	MPO	TRUE	reported	igd
38552078	3.1408e-08	0.0125664	31684	20	0.069536	eqtl-a-ENSG00000005381	rs2224538	C	T	0.338244	MPO	TRUE	reported	igd
32265903	4.71867e-09	0.0132977	31300	22	-0.077882	eqtl-a-ENSG00000005381	rs1012068	G	T	0.276034	MPO	TRUE	reported	igd
32669955	1.8273e-08	0.0135867	29827	6	-0.0764577	eqtl-a-ENSG00000005471	rs9275406	T	G	0.25806	ABCB4	TRUE	reported	igd
87079880	1.07895e-106	0.0156794	31569	7	-0.344006	eqtl-a-ENSG00000005471	rs45493392	G	A	0.16734	ABCB4	TRUE	reported	igd
87158115	6.33753e-10	0.0524946	9117	7	-0.324501	eqtl-a-ENSG00000005471	rs80351204	A	G	0.0129886	ABCB4	TRUE	reported	igd
38053207	6.51929e-12	0.0118851	31569	17	-0.0816268	eqtl-a-ENSG00000005471	rs12453507	G	C	0.492239	ABCB4	TRUE	reported	igd
103434253	9.61944e-10	0.0127359	31569	4	0.0778899	eqtl-a-ENSG00000005513	rs3774937	C	T	0.320593	SOX8	TRUE	reported	igd
133428601	4.32006e-10	0.0261485	30902	5	-0.163216	eqtl-a-ENSG00000005513	rs4388254	T	C	0.0546521	SOX8	TRUE	reported	igd
1079479	1.96698e-29	0.0165221	23787	16	0.186115	eqtl-a-ENSG00000005513	rs443887	G	A	0.151587	SOX8	TRUE	reported	igd
1030154	4.25794e-61	0.0121425	31146	16	-0.200241	eqtl-a-ENSG00000005513	rs11863963	C	G	0.38048	SOX8	TRUE	reported	igd
56849749	1.4568e-16	0.0122208	31684	3	-0.100944	eqtl-a-ENSG00000005844	rs1354034	C	T	0.618137	ITGAL	TRUE	reported	igd
144385777	2.04456e-12	0.0266112	25735	6	0.187114	eqtl-a-ENSG00000005844	rs149110519	T	C	0.0526158	ITGAL	TRUE	reported	igd
30485393	7.94328e-150	0.0116715	31481	16	-0.304278	eqtl-a-ENSG00000005844	rs11574938	C	G	0.543664	ITGAL	TRUE	reported	igd
118153977	5.51188e-33	0.0128213	31355	1	0.153388	eqtl-a-ENSG00000005961	rs826415	G	T	0.308498	ITGA2B	TRUE	reported	igd
38050232	4.25011e-12	0.012609	31470	2	-0.0873612	eqtl-a-ENSG00000005961	rs4670221	G	C	0.332826	ITGA2B	TRUE	reported	igd
56849749	1e-200	0.011269	31470	3	0.570761	eqtl-a-ENSG00000005961	rs1354034	C	T	0.618137	ITGA2B	TRUE	reported	igd
88180196	7.2929e-12	0.0266851	29817	5	0.182841	eqtl-a-ENSG00000005961	rs114694170	C	T	0.0523176	ITGA2B	TRUE	reported	igd
135419018	4.41977e-08	0.0134814	31355	6	0.073788	eqtl-a-ENSG00000005961	rs9399137	C	T	0.264393	ITGA2B	TRUE	reported	igd
99192919	5.21075e-11	0.0139766	25947	9	0.0917561	eqtl-a-ENSG00000005961	rs10820606	C	A	0.236914	ITGA2B	TRUE	reported	igd
65066186	1.3326e-52	0.0119574	31470	10	0.182517	eqtl-a-ENSG00000005961	rs10761741	T	G	0.420816	ITGA2B	TRUE	reported	igd
243268	6.63285e-50	0.0142098	31355	11	0.211064	eqtl-a-ENSG00000005961	rs505404	G	T	0.222031	ITGA2B	TRUE	reported	igd
54712308	3.82737e-60	0.0119883	31470	12	0.196102	eqtl-a-ENSG00000005961	rs10876550	A	G	0.590064	ITGA2B	TRUE	reported	igd
122216910	1.4171e-34	0.0189493	29817	12	0.232392	eqtl-a-ENSG00000005961	rs11553699	G	A	0.10963	ITGA2B	TRUE	reported	igd
57036023	4.8863e-08	0.0127721	31355	12	0.0696781	eqtl-a-ENSG00000005961	rs2950393	A	G	0.317506	ITGA2B	TRUE	reported	igd
88556880	2.45641e-16	0.0130431	19914	16	0.10692	eqtl-a-ENSG00000005961	rs10852622	G	A	0.293204	ITGA2B	TRUE	reported	igd
33884804	3.3266e-178	0.015097	31470	17	0.429713	eqtl-a-ENSG00000005961	rs10512472	C	T	0.179037	ITGA2B	TRUE	reported	igd
20720973	4.69894e-12	0.0118836	31086	18	0.0821669	eqtl-a-ENSG00000005961	rs11082304	T	G	0.50307	ITGA2B	TRUE	reported	igd
1924707	7.51104e-13	0.0131712	31355	20	-0.0944323	eqtl-a-ENSG00000005961	rs13042885	T	C	0.284247	ITGA2B	TRUE	reported	igd
248039451	2.7477e-09	0.01257	31684	1	-0.0747402	eqtl-a-ENSG00000006007	rs3811444	T	C	0.337611	GDE1	TRUE	reported	igd
50427982	6.21012e-15	0.0119389	31684	7	0.093121	eqtl-a-ENSG00000006007	rs6592965	A	G	0.449532	GDE1	TRUE	reported	igd
19477624	2.50207e-50	0.0319531	29715	16	0.476693	eqtl-a-ENSG00000006007	rs118174930	C	A	0.0354099	GDE1	TRUE	reported	igd
19589739	8.71766e-14	0.0398922	24117	16	0.29756	eqtl-a-ENSG00000006007	rs12929106	A	G	0.0226867	GDE1	TRUE	reported	igd
19397568	1e-200	0.0259658	30958	16	-0.799882	eqtl-a-ENSG00000006007	rs35659432	A	G	0.051926	GDE1	TRUE	reported	igd
19444627	1e-200	0.0272274	30902	16	-0.966815	eqtl-a-ENSG00000006007	rs28576302	C	T	0.045979	GDE1	TRUE	reported	igd
16170764	2.6947e-08	0.0118982	31569	17	-0.0661553	eqtl-a-ENSG00000006007	rs7210990	A	C	0.481977	GDE1	TRUE	reported	igd
18972008	1.29351e-09	0.0224165	26196	19	-0.136026	eqtl-a-ENSG00000006015	rs10405364	G	A	0.0761021	REX1BD	TRUE	reported	igd
18660566	1e-200	0.0111578	21129	19	-0.517569	eqtl-a-ENSG00000006015	rs10414427	C	T	0.555728	REX1BD	TRUE	reported	igd
18810795	1.30527e-33	0.0226486	26079	19	0.273656	eqtl-a-ENSG00000006015	rs757348	T	A	0.0737959	REX1BD	TRUE	reported	igd
18979061	2.58571e-08	0.0356319	20235	19	0.198377	eqtl-a-ENSG00000006015	rs117558072	C	A	0.0286608	REX1BD	TRUE	reported	igd
48574202	6.96627e-109	0.0124063	31676	17	-0.275025	eqtl-a-ENSG00000006282	rs11655670	A	G	0.333878	SPATA20	TRUE	reported	igd
48305596	1.26386e-12	0.0132938	31555	17	-0.0943618	eqtl-a-ENSG00000006282	rs7220357	C	T	0.275793	SPATA20	TRUE	reported	igd
48490945	1e-200	0.0128972	30077	17	-0.412784	eqtl-a-ENSG00000006282	rs144232687	T	C	0.273178	SPATA20	TRUE	reported	igd
48617493	1e-200	0.0144966	31684	17	0.588087	eqtl-a-ENSG00000006282	rs62059698	G	A	0.185294	SPATA20	TRUE	reported	igd
48702463	1.28588e-56	0.0126253	26121	17	-0.200178	eqtl-a-ENSG00000006282	rs2107440	A	G	0.32208	SPATA20	TRUE	reported	igd
48373667	3.86901e-31	0.0133225	26701	17	0.154614	eqtl-a-ENSG00000006282	rs11655373	A	G	0.271294	SPATA20	TRUE	reported	igd
48834023	1.10433e-16	0.0118755	31684	17	-0.0984851	eqtl-a-ENSG00000006282	rs3760403	G	A	0.493705	SPATA20	TRUE	reported	igd
131656997	1.18839e-09	0.012641	31684	5	-0.0768826	eqtl-a-ENSG00000006530	rs270601	C	T	0.669999	AGK	TRUE	reported	igd
141343087	4.26776e-67	0.0119204	31567	7	0.20629	eqtl-a-ENSG00000006530	rs3779086	T	C	0.42326	AGK	TRUE	reported	igd
141583683	2.07922e-19	0.0433954	23222	7	-0.390945	eqtl-a-ENSG00000006530	rs73153906	T	G	0.0190665	AGK	TRUE	reported	igd
182319301	1.22301e-09	0.0119574	31684	2	0.0726661	eqtl-a-ENSG00000006534	rs1449263	T	C	0.553798	ALDH3B1	TRUE	reported	igd
144385777	8.7882e-23	0.0265671	25735	6	0.261024	eqtl-a-ENSG00000006534	rs149110519	T	C	0.0526158	ALDH3B1	TRUE	reported	igd
113912553	2.24213e-08	0.0119087	31569	9	-0.0665947	eqtl-a-ENSG00000006534	rs10980797	G	A	0.472236	ALDH3B1	TRUE	reported	igd
67793448	1.29718e-111	0.0139727	31683	11	-0.313679	eqtl-a-ENSG00000006534	rs2286164	G	A	0.226473	ALDH3B1	TRUE	reported	igd
67735589	1.29981e-10	0.0486885	8975	11	-0.312926	eqtl-a-ENSG00000006534	rs145506132	A	G	0.0151282	ALDH3B1	TRUE	reported	igd
242159975	1e-200	0.0140146	30597	2	0.424463	eqtl-a-ENSG00000006607	rs73114178	G	A	0.216009	FARP2	TRUE	reported	igd
241921688	3.31467e-09	0.0168588	30594	2	-0.0997212	eqtl-a-ENSG00000006607	rs4303712	C	T	0.145495	FARP2	TRUE	reported	igd
242087346	3.1798e-29	0.0121269	30598	2	0.136089	eqtl-a-ENSG00000006607	rs6726954	G	A	0.393906	FARP2	TRUE	reported	igd
30504160	1e-200	0.0143903	31470	7	0.473269	eqtl-a-ENSG00000006625	rs736781	T	C	0.198147	GGCT	TRUE	reported	igd
30667433	2.14981e-17	0.0201572	31470	7	-0.171042	eqtl-a-ENSG00000006625	rs2709778	G	A	0.904055	GGCT	TRUE	reported	igd
30436719	1.1766e-09	0.024729	25181	7	-0.150439	eqtl-a-ENSG00000006625	rs10279910	T	A	0.938435	GGCT	TRUE	reported	igd
56849749	3.17322e-30	0.0121941	31684	3	0.139305	eqtl-a-ENSG00000006638	rs1354034	C	T	0.618137	TBXA2R	TRUE	reported	igd
106372903	6.04171e-09	0.0119729	31355	7	-0.0696284	eqtl-a-ENSG00000006638	rs342296	A	G	0.441001	TBXA2R	TRUE	reported	igd
3622535	2.73275e-28	0.0120889	23991	19	-0.133344	eqtl-a-ENSG00000006638	rs4807492	A	G	0.598382	TBXA2R	TRUE	reported	igd
148200011	2.36265e-17	0.0120367	31569	5	-0.102005	eqtl-a-ENSG00000006652	rs56330463	C	T	0.582097	IFRD1	TRUE	reported	igd
144385777	3.7139e-10	0.0266207	25735	6	0.1668	eqtl-a-ENSG00000006652	rs149110519	T	C	0.0526158	IFRD1	TRUE	reported	igd
112292570	8.73776e-20	0.0436754	27503	7	0.397603	eqtl-a-ENSG00000006652	rs1234378	C	A	0.981184	IFRD1	TRUE	reported	igd
112092857	1e-200	0.0131216	31683	7	0.527231	eqtl-a-ENSG00000006652	rs6966318	C	T	0.755694	IFRD1	TRUE	reported	igd
111872453	8.64172e-11	0.0476953	9002	7	-0.309495	eqtl-a-ENSG00000006652	rs76272652	G	A	0.0157743	IFRD1	TRUE	reported	igd
112721571	1.22659e-10	0.0372545	30294	7	-0.239767	eqtl-a-ENSG00000006652	rs56384744	A	C	0.0261311	IFRD1	TRUE	reported	igd
111909855	1e-200	0.0211258	29658	7	0.657218	eqtl-a-ENSG00000006652	rs76274372	C	A	0.0808079	IFRD1	TRUE	reported	igd
38775323	1.76604e-110	0.0158956	31355	7	-0.354999	eqtl-a-ENSG00000006715	rs757685	A	G	0.838511	VPS41	TRUE	reported	igd
38950137	5.30396e-22	0.0131283	31355	7	0.126587	eqtl-a-ENSG00000006715	rs10239557	T	C	0.285952	VPS41	TRUE	reported	igd
39560862	9.9747e-26	0.0182159	31469	7	-0.191018	eqtl-a-ENSG00000006715	rs6963017	G	A	0.120434	VPS41	TRUE	reported	igd
12882087	1e-200	0.0116237	31228	17	0.357843	eqtl-a-ENSG00000006744	rs11650537	T	C	0.43431	ELAC2	TRUE	reported	igd
12851435	2.08689e-34	0.012843	31355	17	0.157101	eqtl-a-ENSG00000006744	rs7225631	A	G	0.306374	ELAC2	TRUE	reported	igd
13065700	9.70957e-14	0.0423005	26119	17	-0.314915	eqtl-a-ENSG00000006744	rs138142208	C	T	0.0201245	ELAC2	TRUE	reported	igd
46042665	1.81001e-09	0.0335039	26236	19	0.201492	eqtl-a-ENSG00000007047	rs141651018	T	C	0.0325351	MARK4	TRUE	reported	igd
46089055	3.67934e-09	0.0327765	26366	19	0.193322	eqtl-a-ENSG00000007047	rs73048457	C	T	0.0340519	MARK4	TRUE	reported	igd
45758364	1e-200	0.0119822	28464	19	-0.413205	eqtl-a-ENSG00000007047	rs184688	G	A	0.649813	MARK4	TRUE	reported	igd
45808793	7.41993e-28	0.020402	28473	19	-0.223196	eqtl-a-ENSG00000007047	rs17875633	C	T	0.0930441	MARK4	TRUE	reported	igd
41905677	1.43681e-26	0.022855	24423	19	-0.243815	eqtl-a-ENSG00000007129	rs73047262	T	C	0.0725341	CEACAM21	TRUE	reported	igd
41985624	1e-200	0.0135916	26605	19	0.423529	eqtl-a-ENSG00000007129	rs887391	T	C	0.765683	CEACAM21	TRUE	reported	igd
41781294	9.93825e-10	0.0474565	14710	19	-0.289978	eqtl-a-ENSG00000007129	rs112335177	T	C	0.0159415	CEACAM21	TRUE	reported	igd
42237641	2.88602e-16	0.0123261	26483	19	0.100804	eqtl-a-ENSG00000007129	rs11881921	A	G	0.366027	CEACAM21	TRUE	reported	igd
42066641	3.66353e-16	0.0317064	20579	19	0.258388	eqtl-a-ENSG00000007129	rs4803482	A	G	0.0363963	CEACAM21	TRUE	reported	igd
2461453	2.91407e-12	0.012528	25827	17	-0.0874664	eqtl-a-ENSG00000007168	rs8076127	G	T	0.341639	PAFAH1B1	TRUE	reported	igd
2491429	1.8906e-25	0.0412942	21583	17	-0.430525	eqtl-a-ENSG00000007168	rs115107247	A	G	0.0210582	PAFAH1B1	TRUE	reported	igd
2307902	4.18167e-08	0.0251964	26157	17	-0.138147	eqtl-a-ENSG00000007168	rs66494490	T	C	0.0591811	PAFAH1B1	TRUE	reported	igd
2599272	4.39845e-62	0.0121018	26071	17	-0.201224	eqtl-a-ENSG00000007168	rs11654991	A	G	0.613018	PAFAH1B1	TRUE	reported	igd
160754947	1.26771e-10	0.0179014	31240	2	-0.115124	eqtl-a-ENSG00000007237	rs76840964	G	A	0.126123	GAS7	TRUE	reported	igd
182323766	2.03002e-18	0.0119731	31569	2	0.104832	eqtl-a-ENSG00000007237	rs1375493	A	G	0.565077	GAS7	TRUE	reported	igd
128297569	5.35945e-10	0.0121699	31569	3	-0.0755519	eqtl-a-ENSG00000007237	rs9880192	C	G	0.392874	GAS7	TRUE	reported	igd
148200011	1.09219e-11	0.0120476	31569	5	0.0818477	eqtl-a-ENSG00000007237	rs56330463	C	T	0.582097	GAS7	TRUE	reported	igd
144385777	5.42126e-10	0.0266214	25735	6	0.165229	eqtl-a-ENSG00000007237	rs149110519	T	C	0.0526158	GAS7	TRUE	reported	igd
42515791	1.69785e-19	0.0145769	27823	6	0.131649	eqtl-a-ENSG00000007237	rs16895831	T	C	0.209742	GAS7	TRUE	reported	igd
127009395	2.8622e-20	0.0158031	31569	9	-0.145767	eqtl-a-ENSG00000007237	rs55793580	T	C	0.169838	GAS7	TRUE	reported	igd
111884608	2.80841e-10	0.011929	28418	12	0.0752626	eqtl-a-ENSG00000007237	rs3184504	C	T	0.542056	GAS7	TRUE	reported	igd
9942454	1.28027e-74	0.0380215	27325	17	0.694889	eqtl-a-ENSG00000007237	rs9905556	T	C	0.0245393	GAS7	TRUE	reported	igd
10018742	1.84927e-159	0.0125347	31684	17	-0.337262	eqtl-a-ENSG00000007237	rs11078832	G	A	0.688526	GAS7	TRUE	reported	igd
9912102	2.88735e-35	0.021455	31226	17	0.265873	eqtl-a-ENSG00000007237	rs58209168	A	T	0.0830179	GAS7	TRUE	reported	igd
10075853	2.13599e-16	0.0124404	31684	17	0.102188	eqtl-a-ENSG00000007237	rs12936206	G	A	0.35099	GAS7	TRUE	reported	igd
31265490	3.53069e-09	0.013792	30389	6	0.081439	eqtl-a-ENSG00000007264	rs2247056	C	T	0.753447	MATK	TRUE	reported	igd
94450233	6.31481e-09	0.0120121	31270	10	0.0697712	eqtl-a-ENSG00000007264	rs9420589	T	G	0.428682	MATK	TRUE	reported	igd
3812089	1.40961e-32	0.0284855	17628	19	0.338555	eqtl-a-ENSG00000007264	rs8109446	G	A	0.954727	MATK	TRUE	reported	igd
3762926	1.7346e-28	0.0122821	23655	19	-0.135977	eqtl-a-ENSG00000007264	rs7245624	A	G	0.631132	MATK	TRUE	reported	igd
3823192	3.80452e-15	0.0131434	31017	19	-0.103322	eqtl-a-ENSG00000007264	rs34503630	C	T	0.2859	MATK	TRUE	reported	igd
16442019	6.80769e-09	0.0126582	22490	19	0.0733618	eqtl-a-ENSG00000007264	rs55908509	A	G	0.3284	MATK	TRUE	reported	igd
31237858	1.34586e-14	0.0128365	27280	6	-0.0988592	eqtl-a-ENSG00000007312	rs34794906	C	T	0.310471	CD79B	TRUE	reported	igd
130613614	9.09913e-11	0.0120219	31355	8	0.0779137	eqtl-a-ENSG00000007312	rs10098310	A	G	0.575007	CD79B	TRUE	reported	igd
112007756	5.98605e-10	0.0119256	28204	12	0.07383	eqtl-a-ENSG00000007312	rs653178	T	C	0.539991	CD79B	TRUE	reported	igd
86009760	1.1485e-08	0.014584	31470	16	0.0832351	eqtl-a-ENSG00000007312	rs12232384	A	C	0.210455	CD79B	TRUE	reported	igd
38051348	3.07114e-18	0.0118718	31086	17	-0.103389	eqtl-a-ENSG00000007312	rs8067378	G	A	0.497388	CD79B	TRUE	reported	igd
62006432	6.34454e-40	0.0122729	31374	17	-0.162302	eqtl-a-ENSG00000007312	rs12603821	A	G	0.366952	CD79B	TRUE	reported	igd
44747947	8.46447e-13	0.0136628	31086	20	-0.0977354	eqtl-a-ENSG00000007312	rs4810485	G	T	0.746826	CD79B	TRUE	reported	igd
113501607	4.42629e-10	0.04413	21876	1	0.275296	eqtl-a-ENSG00000007341	rs147836155	T	C	0.018481	ST7L	TRUE	reported	igd
113044731	1e-200	0.0116818	30901	1	-0.384084	eqtl-a-ENSG00000007341	rs351362	T	C	0.405735	ST7L	TRUE	reported	igd
113254267	5.83579e-34	0.0145752	24642	1	-0.177072	eqtl-a-ENSG00000007341	rs7522283	C	G	0.791511	ST7L	TRUE	reported	igd
113307702	1.51649e-09	0.0371123	26273	1	-0.224247	eqtl-a-ENSG00000007341	rs184305120	C	T	0.0263468	ST7L	TRUE	reported	igd
111833788	2.74448e-08	0.011926	28089	12	0.0662741	eqtl-a-ENSG00000007516	rs10774624	A	G	0.538565	BAIAP3	TRUE	reported	igd
1224109	3.71689e-08	0.0132245	19733	16	0.0727861	eqtl-a-ENSG00000007516	rs4318204	C	T	0.281178	BAIAP3	TRUE	reported	igd
1378788	4.40453e-17	0.0120148	19734	16	-0.100945	eqtl-a-ENSG00000007516	rs8048759	T	C	0.576369	BAIAP3	TRUE	reported	igd
1374818	1e-200	0.0128811	23991	16	-0.42967	eqtl-a-ENSG00000007516	rs8063	G	A	0.728272	BAIAP3	TRUE	reported	igd
627359	1.56939e-08	0.0436197	17064	16	0.246621	eqtl-a-ENSG00000007541	rs148117344	C	T	0.018934	PIGQ	TRUE	reported	igd
673430	1.84077e-195	0.0125065	23849	16	0.373011	eqtl-a-ENSG00000007541	rs12444525	A	G	0.307766	PIGQ	TRUE	reported	igd
33875262	3.58344e-28	0.0128635	31185	17	0.141573	eqtl-a-ENSG00000007541	rs8073060	A	T	0.305723	PIGQ	TRUE	reported	igd
27730940	1.22011e-23	0.0121658	31300	2	0.121926	eqtl-a-ENSG00000007944	rs1260326	C	T	0.611153	MYLIP	TRUE	reported	igd
16138363	1.12279e-32	0.012757	31556	6	-0.151864	eqtl-a-ENSG00000007944	rs2142675	G	C	0.314263	MYLIP	TRUE	reported	igd
15900330	1.69824e-116	0.0200996	31684	6	-0.461163	eqtl-a-ENSG00000007944	rs2021900	T	C	0.90678	MYLIP	TRUE	reported	igd
19845376	6.85662e-09	0.0184241	31684	8	0.106758	eqtl-a-ENSG00000007944	rs7841189	T	C	0.118043	MYLIP	TRUE	reported	igd
116648917	1.0501e-09	0.0167392	31300	11	0.102136	eqtl-a-ENSG00000007944	rs964184	C	G	0.852011	MYLIP	TRUE	reported	igd
111708458	1.66621e-09	0.0120359	31240	12	0.0725461	eqtl-a-ENSG00000007944	rs1265564	C	A	0.421923	MYLIP	TRUE	reported	igd
56990716	9.36936e-10	0.0127775	31569	16	0.0781973	eqtl-a-ENSG00000007944	rs247617	A	C	0.316679	MYLIP	TRUE	reported	igd
23737013	7.02587e-14	0.0223143	30547	1	0.167078	eqtl-a-ENSG00000007968	rs114352248	T	C	0.0767509	E2F2	TRUE	reported	igd
205244953	5.25896e-11	0.0122231	31684	1	0.0802265	eqtl-a-ENSG00000007968	rs1172130	A	G	0.383273	E2F2	TRUE	reported	igd
118153011	9.05191e-09	0.0156988	31569	1	0.0902321	eqtl-a-ENSG00000007968	rs11587735	C	A	0.173499	E2F2	TRUE	reported	igd
56849749	1.09711e-09	0.0122343	31684	3	-0.0745629	eqtl-a-ENSG00000007968	rs1354034	C	T	0.618137	E2F2	TRUE	reported	igd
30128442	1.68729e-10	0.0235851	26412	6	-0.150645	eqtl-a-ENSG00000007968	rs12212092	T	C	0.068141	E2F2	TRUE	reported	igd
50427982	6.15744e-33	0.0119045	31684	7	0.142312	eqtl-a-ENSG00000007968	rs6592965	A	G	0.449532	E2F2	TRUE	reported	igd
33875262	9.1791e-23	0.0128747	31185	17	0.126438	eqtl-a-ENSG00000007968	rs8073060	A	T	0.305723	E2F2	TRUE	reported	igd
27179590	4.84641e-10	0.0144505	27324	17	0.0899397	eqtl-a-ENSG00000007968	rs35033748	C	T	0.215702	E2F2	TRUE	reported	igd
43831259	4.4157e-12	0.0135605	31569	18	-0.0938822	eqtl-a-ENSG00000007968	rs9944715	G	A	0.740866	E2F2	TRUE	reported	igd
4505445	2.10882e-09	0.0118919	24632	19	-0.0712206	eqtl-a-ENSG00000007968	rs16989695	A	G	0.487856	E2F2	TRUE	reported	igd
55966904	6.25461e-18	0.0157011	27738	20	-0.135463	eqtl-a-ENSG00000007968	rs117963839	T	C	0.172794	E2F2	TRUE	reported	igd
37462936	6.02726e-09	0.0119712	27015	22	0.0696246	eqtl-a-ENSG00000007968	rs855791	G	A	0.558409	E2F2	TRUE	reported	igd
171016449	2.11544e-15	0.012853	1575	6	0.101983	eqtl-a-ENSG00000008018	rs4554352	C	A	0.691111	PSMB1	TRUE	reported	igd
170764103	1e-200	0.0115066	31559	6	-0.362156	eqtl-a-ENSG00000008018	rs10946271	C	T	0.498471	PSMB1	TRUE	reported	igd
170804451	9.87643e-43	0.0123765	25240	6	-0.169583	eqtl-a-ENSG00000008018	rs9366235	T	C	0.352418	PSMB1	TRUE	reported	igd
15525604	1.69863e-14	0.0462188	23532	6	-0.354568	eqtl-a-ENSG00000008083	rs115972027	T	G	0.0167958	JARID2	TRUE	reported	igd
15252083	5.26017e-169	0.0206928	31559	6	-0.573402	eqtl-a-ENSG00000008083	rs148916699	T	C	0.0858254	JARID2	TRUE	reported	igd
14959424	6.53281e-11	0.0312795	30740	6	-0.20428	eqtl-a-ENSG00000008083	rs114822866	T	G	0.0375024	JARID2	TRUE	reported	igd
15769837	3.80654e-08	0.0430065	27367	6	0.236527	eqtl-a-ENSG00000008083	rs116666415	C	T	0.0194913	JARID2	TRUE	reported	igd
144385777	5.73311e-10	0.0266215	25735	6	-0.164987	eqtl-a-ENSG00000008083	rs149110519	T	C	0.0526158	JARID2	TRUE	reported	igd
15131245	1e-200	0.0278884	30929	6	-0.919173	eqtl-a-ENSG00000008083	rs112441779	T	C	0.0442485	JARID2	TRUE	reported	igd
28724374	8.35026e-12	0.0131057	31355	7	0.0895459	eqtl-a-ENSG00000008083	rs56388170	T	G	0.289189	JARID2	TRUE	reported	igd
46298373	2.42885e-14	0.0212421	31355	3	-0.16198	eqtl-a-ENSG00000008256	rs13325613	T	G	0.0854911	CYTH3	TRUE	reported	igd
28303030	4.24033e-14	0.0154746	31355	3	0.116886	eqtl-a-ENSG00000008256	rs4502545	A	G	0.179583	CYTH3	TRUE	reported	igd
31272261	1.59919e-10	0.0137996	30389	6	0.0882553	eqtl-a-ENSG00000008256	rs6457374	T	C	0.754006	CYTH3	TRUE	reported	igd
6130519	1.24022e-16	0.0118844	31349	7	0.0983948	eqtl-a-ENSG00000008256	rs852162	T	C	0.479764	CYTH3	TRUE	reported	igd
6254944	9.2918e-57	0.0330382	29413	7	-0.524508	eqtl-a-ENSG00000008256	rs6958932	G	A	0.0329708	CYTH3	TRUE	reported	igd
46298373	1.29751e-08	0.0212615	31355	3	-0.120899	eqtl-a-ENSG00000008283	rs13325613	T	G	0.0854911	CYB561	TRUE	reported	igd
35879156	4.0785e-11	0.0134304	31355	5	-0.0886551	eqtl-a-ENSG00000008283	rs6881706	T	G	0.267155	CYB561	TRUE	reported	igd
31350704	1.22149e-09	0.0140613	30773	6	0.0854549	eqtl-a-ENSG00000008283	rs1521	T	C	0.767038	CYB561	TRUE	reported	igd
61518766	1.10561e-50	0.0118109	31352	17	-0.176842	eqtl-a-ENSG00000008283	rs4968775	C	G	0.505945	CYB561	TRUE	reported	igd
30529631	2.18852e-08	0.0119173	30492	22	-0.0666941	eqtl-a-ENSG00000008283	rs2412973	A	C	0.466354	CYB561	TRUE	reported	igd
50370254	4.98425e-11	0.0166562	29863	7	0.109456	eqtl-a-ENSG00000008294	rs149007767	T	C	0.149708	SPAG9	TRUE	reported	igd
28724374	2.23254e-17	0.013094	31141	7	0.111053	eqtl-a-ENSG00000008294	rs56388170	T	G	0.289189	SPAG9	TRUE	reported	igd
49039468	2.39718e-19	0.049823	15425	17	-0.448073	eqtl-a-ENSG00000008294	rs1006702	G	T	0.0143961	SPAG9	TRUE	reported	igd
49043348	1.75106e-61	0.0213563	31355	17	0.353333	eqtl-a-ENSG00000008294	rs8125	T	C	0.0830943	SPAG9	TRUE	reported	igd
49246345	1.49899e-11	0.023819	31352	17	0.160735	eqtl-a-ENSG00000008294	rs41456547	G	T	0.066683	SPAG9	TRUE	reported	igd
48689192	6.86436e-85	0.018554	28168	3	-0.362248	eqtl-a-ENSG00000008300	rs2286652	A	G	0.112952	CELSR3	TRUE	reported	igd
149289464	1.21171e-14	0.0137132	30935	7	0.105794	eqtl-a-ENSG00000008300	rs354033	A	G	0.25016	CELSR3	TRUE	reported	igd
46262286	1.3808e-10	0.0125226	30935	19	-0.0803688	eqtl-a-ENSG00000008300	rs725660	A	C	0.342629	CELSR3	TRUE	reported	igd
182323766	2.91561e-10	0.0119888	31569	2	0.0755663	eqtl-a-ENSG00000008394	rs1375493	A	G	0.565077	MGST1	TRUE	reported	igd
128297569	6.01645e-10	0.01217	31569	3	-0.075331	eqtl-a-ENSG00000008394	rs9880192	C	G	0.392874	MGST1	TRUE	reported	igd
130613614	1.37151e-14	0.0120145	31569	8	-0.0925011	eqtl-a-ENSG00000008394	rs10098310	A	G	0.575007	MGST1	TRUE	reported	igd
16502260	1.71002e-135	0.0231522	31676	12	-0.57357	eqtl-a-ENSG00000008394	rs4149190	A	T	0.0679486	MGST1	TRUE	reported	igd
54685880	4.53002e-19	0.0255771	29836	12	-0.228224	eqtl-a-ENSG00000008394	rs35979828	T	C	0.0571059	MGST1	TRUE	reported	igd
23589349	2.09604e-18	0.0118801	31569	14	0.103973	eqtl-a-ENSG00000008394	rs2239630	G	A	0.519173	MGST1	TRUE	reported	igd
86014881	2.10189e-08	0.0146491	31569	16	0.0820861	eqtl-a-ENSG00000008394	rs11641016	G	C	0.207945	MGST1	TRUE	reported	igd
30717737	1.06979e-25	0.0118581	31684	21	-0.124268	eqtl-a-ENSG00000008394	rs372883	C	T	0.494776	MGST1	TRUE	reported	igd
144385777	6.72822e-42	0.0264857	25735	6	0.359205	eqtl-a-ENSG00000008438	rs149110519	T	C	0.0526158	PGLYRP1	TRUE	reported	igd
148869277	5.48984e-09	0.0123778	31185	7	-0.0721836	eqtl-a-ENSG00000008438	rs4727027	A	G	0.639097	PGLYRP1	TRUE	reported	igd
28724374	1.68112e-45	0.0130351	31355	7	-0.184542	eqtl-a-ENSG00000008438	rs56388170	T	G	0.289189	PGLYRP1	TRUE	reported	igd
61650831	8.76799e-24	0.0154923	31569	8	-0.155767	eqtl-a-ENSG00000008438	rs7846314	T	A	0.178349	PGLYRP1	TRUE	reported	igd
959111	1.78649e-16	0.0145435	31569	10	-0.119773	eqtl-a-ENSG00000008438	rs12264390	C	T	0.21134	PGLYRP1	TRUE	reported	igd
46509579	1e-200	0.0115036	31684	19	0.36371	eqtl-a-ENSG00000008438	rs8102495	G	A	0.495678	PGLYRP1	TRUE	reported	igd
46645202	4.42486e-19	0.0118831	31300	19	0.106064	eqtl-a-ENSG00000008438	rs12151345	T	C	0.47653	PGLYRP1	TRUE	reported	igd
50427982	2.43557e-13	0.0119419	30935	7	0.0874437	eqtl-a-ENSG00000008441	rs6592965	A	G	0.449532	NFIX	TRUE	reported	igd
13098993	3.7792e-12	0.031239	29081	19	-0.216961	eqtl-a-ENSG00000008441	rs11881865	C	G	0.0375884	NFIX	TRUE	reported	igd
13198701	2.94713e-13	0.0484738	17505	19	0.353709	eqtl-a-ENSG00000008441	rs8103751	A	G	0.0152515	NFIX	TRUE	reported	igd
134905738	3.5678e-16	0.0315262	29498	8	-0.257011	eqtl-a-ENSG00000008513	rs16905012	A	G	0.03683	ST3GAL1	TRUE	reported	igd
134552618	2.07014e-185	0.0148212	31563	8	-0.430404	eqtl-a-ENSG00000008513	rs59413766	A	C	0.187217	ST3GAL1	TRUE	reported	igd
134477013	2.1424e-20	0.0348689	31239	8	0.322711	eqtl-a-ENSG00000008513	rs115758847	C	G	0.0298502	ST3GAL1	TRUE	reported	igd
134503142	1.1695e-44	0.0272355	31238	8	0.381853	eqtl-a-ENSG00000008513	rs760328	A	G	0.950445	ST3GAL1	TRUE	reported	igd
33875262	3.25537e-36	0.0128469	31185	17	0.161433	eqtl-a-ENSG00000008513	rs8073060	A	T	0.305723	ST3GAL1	TRUE	reported	igd
42515791	1.87672e-08	0.0146026	27074	6	0.0821121	eqtl-a-ENSG00000008516	rs16895831	T	C	0.209742	MMP25	TRUE	reported	igd
50370254	2.94036e-15	0.0166449	29328	7	0.131387	eqtl-a-ENSG00000008516	rs149007767	T	C	0.149708	MMP25	TRUE	reported	igd
142337790	4.69743e-08	0.0124656	24194	8	-0.068091	eqtl-a-ENSG00000008516	rs6986779	T	C	0.349935	MMP25	TRUE	reported	igd
3307475	8.28514e-49	0.0387367	23722	16	0.568779	eqtl-a-ENSG00000008516	rs11466011	T	C	0.0238193	MMP25	TRUE	reported	igd
3065596	1e-200	0.011829	23101	16	0.411506	eqtl-a-ENSG00000008516	rs2257295	C	T	0.370253	MMP25	TRUE	reported	igd
3132026	1.20976e-43	0.0274381	22204	16	0.380119	eqtl-a-ENSG00000008516	rs2472684	C	A	0.048803	MMP25	TRUE	reported	igd
38156712	1.07409e-08	0.0122467	30436	17	0.0700352	eqtl-a-ENSG00000008516	rs4794822	T	C	0.380161	MMP25	TRUE	reported	igd
94485211	4.39491e-09	0.011889	28533	10	-0.069773	eqtl-a-ENSG00000008517	rs2497306	C	A	0.500343	IL32	TRUE	reported	igd
3018953	1.99756e-19	0.0120407	21968	16	0.108529	eqtl-a-ENSG00000008517	rs4786364	G	C	0.415946	IL32	TRUE	reported	igd
3122405	1e-200	0.0230005	23178	16	0.755508	eqtl-a-ENSG00000008517	rs56235931	C	G	0.0666464	IL32	TRUE	reported	igd
3084029	1e-200	0.013551	24184	16	-0.429006	eqtl-a-ENSG00000008517	rs12448662	G	A	0.235646	IL32	TRUE	reported	igd
3222361	3.34965e-12	0.0196695	28135	16	0.136945	eqtl-a-ENSG00000008517	rs224197	G	A	0.10156	IL32	TRUE	reported	igd
157101437	2.28139e-15	0.0221014	31012	7	0.175154	eqtl-a-ENSG00000009335	rs73494997	G	A	0.0783335	UBE3C	TRUE	reported	igd
156931122	1e-200	0.0156418	31465	7	-0.486225	eqtl-a-ENSG00000009335	rs10949635	T	G	0.16163	UBE3C	TRUE	reported	igd
156638317	8.86115e-09	0.0251445	31355	7	-0.144608	eqtl-a-ENSG00000009335	rs10479648	C	T	0.0594286	UBE3C	TRUE	reported	igd
156851702	9.72076e-18	0.0222406	31026	7	0.190762	eqtl-a-ENSG00000009335	rs28712444	G	A	0.0772024	UBE3C	TRUE	reported	igd
210036699	9.68278e-45	0.0143362	31684	1	-0.20119	eqtl-a-ENSG00000009790	rs724286	C	T	0.217126	TRAF3IP3	TRUE	reported	igd
209880259	1e-200	0.0143071	31300	1	-0.454581	eqtl-a-ENSG00000009790	rs12086634	G	T	0.202517	TRAF3IP3	TRUE	reported	igd
210512326	1.02424e-14	0.0130117	31555	1	-0.10066	eqtl-a-ENSG00000009790	rs766176	C	T	0.295903	TRAF3IP3	TRUE	reported	igd
77609298	1.35613e-15	0.0199708	30165	14	-0.159555	eqtl-a-ENSG00000009830	rs12889974	G	C	0.0980271	POMT2	TRUE	reported	igd
77726516	3.7222e-20	0.0139009	30279	14	0.127831	eqtl-a-ENSG00000009830	rs369901	G	A	0.239664	POMT2	TRUE	reported	igd
77787695	1.66686e-100	0.0202325	30817	14	0.430591	eqtl-a-ENSG00000009830	rs8177537	T	G	0.0923782	POMT2	TRUE	reported	igd
36360987	1e-200	0.0143978	31313	6	0.488714	eqtl-a-ENSG00000010030	rs6906529	G	A	0.803337	ETV7	TRUE	reported	igd
36735066	1.04841e-10	0.016294	31430	6	0.105256	eqtl-a-ENSG00000010030	rs236427	C	T	0.842008	ETV7	TRUE	reported	igd
36345180	1e-200	0.0113692	29823	6	0.436349	eqtl-a-ENSG00000010030	rs6928048	A	G	0.542997	ETV7	TRUE	reported	igd
111865049	2.31473e-15	0.0119106	28164	12	-0.094369	eqtl-a-ENSG00000010030	rs7310615	G	C	0.537476	ETV7	TRUE	reported	igd
171969728	2.41379e-15	0.0462223	21753	1	-0.365979	eqtl-a-ENSG00000010165	rs75310447	A	G	0.0167886	METTL13	TRUE	reported	igd
172295812	1.17842e-13	0.0118845	31352	1	-0.0881745	eqtl-a-ENSG00000010165	rs2224567	G	A	0.486826	METTL13	TRUE	reported	igd
171601895	1e-200	0.0115051	31354	1	0.369482	eqtl-a-ENSG00000010165	rs10798524	T	C	0.475352	METTL13	TRUE	reported	igd
171897604	3.17395e-36	0.0123107	31354	1	-0.154721	eqtl-a-ENSG00000010165	rs7530758	C	T	0.6373	METTL13	TRUE	reported	igd
4569057	2.71769e-19	0.0168575	30599	12	-0.151373	eqtl-a-ENSG00000010219	rs10849072	A	T	0.144958	DYRK4	TRUE	reported	igd
4917330	3.20752e-10	0.0307065	30264	12	0.193095	eqtl-a-ENSG00000010219	rs113449636	C	T	0.0389836	DYRK4	TRUE	reported	igd
4706341	3.5156e-139	0.0117027	30721	12	0.2939	eqtl-a-ENSG00000010219	rs4766260	G	A	0.450919	DYRK4	TRUE	reported	igd
38329013	7.10395e-23	0.0130611	31469	7	-0.128604	eqtl-a-ENSG00000010270	rs2240832	C	T	0.290796	STARD3NL	TRUE	reported	igd
38373879	4.26432e-09	0.0139405	30180	7	0.0818823	eqtl-a-ENSG00000010270	rs9785016	A	G	0.238911	STARD3NL	TRUE	reported	igd
50370254	2.18927e-11	0.0166552	29863	7	-0.111468	eqtl-a-ENSG00000010270	rs149007767	T	C	0.149708	STARD3NL	TRUE	reported	igd
38220959	9.39723e-118	0.0137107	31355	7	-0.316295	eqtl-a-ENSG00000010270	rs9638935	C	A	0.23845	STARD3NL	TRUE	reported	igd
56849749	3.52371e-121	0.0120193	31470	3	0.28135	eqtl-a-ENSG00000010278	rs1354034	C	T	0.618137	CD9	TRUE	reported	igd
243268	3.95549e-19	0.0142801	31355	11	0.12764	eqtl-a-ENSG00000010278	rs505404	G	T	0.222031	CD9	TRUE	reported	igd
6085513	2.42103e-12	0.0135937	31132	12	0.0952619	eqtl-a-ENSG00000010278	rs216855	G	A	0.742834	CD9	TRUE	reported	igd
6205767	1e-200	0.0341255	24164	12	1.07694	eqtl-a-ENSG00000010278	rs36007563	C	T	0.0292701	CD9	TRUE	reported	igd
122216910	1.46649e-09	0.0190253	29817	12	0.115067	eqtl-a-ENSG00000010278	rs11553699	G	A	0.10963	CD9	TRUE	reported	igd
6241446	1e-200	0.0113585	30558	12	-0.58403	eqtl-a-ENSG00000010278	rs11064040	A	G	0.636923	CD9	TRUE	reported	igd
6535649	4.54255e-28	0.0118547	31017	12	-0.130215	eqtl-a-ENSG00000010292	rs10774431	C	T	0.50848	NCAPD2	TRUE	reported	igd
6825371	2.54548e-10	0.0471552	14458	12	0.298219	eqtl-a-ENSG00000010292	rs7133104	G	A	0.0161462	NCAPD2	TRUE	reported	igd
6709945	1.09144e-120	0.0137667	30902	12	0.321591	eqtl-a-ENSG00000010292	rs12816349	A	G	0.235335	NCAPD2	TRUE	reported	igd
6562065	1e-200	0.0139889	31567	12	-0.763137	eqtl-a-ENSG00000010292	rs2286721	A	G	0.18298	NCAPD2	TRUE	reported	igd
50370254	1.19261e-15	0.0166439	29114	7	-0.133234	eqtl-a-ENSG00000010295	rs149007767	T	C	0.149708	IFFO1	TRUE	reported	igd
6651436	1e-200	0.0131617	30601	12	-0.422705	eqtl-a-ENSG00000010295	rs7297283	G	C	0.256201	IFFO1	TRUE	reported	igd
6721547	9.58738e-29	0.0330113	26840	12	-0.367214	eqtl-a-ENSG00000010295	rs11064282	G	T	0.0333348	IFFO1	TRUE	reported	igd
92753336	1.92265e-29	0.0428361	21415	1	-0.4826	eqtl-a-ENSG00000010327	rs141094656	C	T	0.0195137	STAB1	TRUE	reported	igd
43721508	5.76235e-10	0.0120219	31086	2	0.074495	eqtl-a-ENSG00000010327	rs12478601	T	C	0.574604	STAB1	TRUE	reported	igd
53268265	1.27909e-09	0.0520193	7142	3	-0.315752	eqtl-a-ENSG00000010327	rs75482444	C	A	0.0132316	STAB1	TRUE	reported	igd
52853401	9.65162e-13	0.0124944	31470	3	0.0891552	eqtl-a-ENSG00000010327	rs3821831	T	C	0.345391	STAB1	TRUE	reported	igd
52213653	1e-200	0.0295219	27096	3	-0.976429	eqtl-a-ENSG00000010327	rs352155	C	T	0.0392624	STAB1	TRUE	reported	igd
90973159	1.14541e-10	0.0127077	31086	6	0.0819187	eqtl-a-ENSG00000010327	rs1847472	A	C	0.323127	STAB1	TRUE	reported	igd
50370254	1.05609e-24	0.0166197	29863	7	-0.170534	eqtl-a-ENSG00000010327	rs149007767	T	C	0.149708	STAB1	TRUE	reported	igd
54685880	8.70362e-13	0.0256028	29622	12	-0.183047	eqtl-a-ENSG00000010327	rs35979828	T	C	0.0571059	STAB1	TRUE	reported	igd
23589349	4.24424e-34	0.0118502	31355	14	0.144269	eqtl-a-ENSG00000010327	rs2239630	G	A	0.519173	STAB1	TRUE	reported	igd
86011033	1.50761e-10	0.0145558	31470	16	0.0932258	eqtl-a-ENSG00000010327	rs13333054	T	C	0.211395	STAB1	TRUE	reported	igd
48955424	1.98381e-11	0.0128839	31086	20	0.0864178	eqtl-a-ENSG00000010327	rs913678	C	T	0.306921	STAB1	TRUE	reported	igd
39091487	1.70137e-22	0.0132884	31355	20	0.129672	eqtl-a-ENSG00000010327	rs2902940	G	A	0.274749	STAB1	TRUE	reported	igd
43359061	3.63354e-08	0.0135522	27185	2	-0.0746399	eqtl-a-ENSG00000010539	rs12466022	A	C	0.260124	ZNF200	TRUE	reported	igd
50370254	3.75232e-13	0.0166505	29863	7	0.120956	eqtl-a-ENSG00000010539	rs149007767	T	C	0.149708	ZNF200	TRUE	reported	igd
61650831	1.90301e-08	0.0155303	31355	8	0.0872896	eqtl-a-ENSG00000010539	rs7846314	T	A	0.178349	ZNF200	TRUE	reported	igd
3313726	8.6856e-76	0.0118296	31347	16	0.217929	eqtl-a-ENSG00000010539	rs6501166	C	G	0.553028	ZNF200	TRUE	reported	igd
3266552	1e-200	0.0115451	31470	16	0.350174	eqtl-a-ENSG00000010539	rs2741916	A	G	0.522361	ZNF200	TRUE	reported	igd
3128428	3.33818e-10	0.0125752	27883	16	-0.0790009	eqtl-a-ENSG00000010539	rs2179016	G	C	0.663148	ZNF200	TRUE	reported	igd
31252396	6.17874e-10	0.0137607	30488	6	-0.0851221	eqtl-a-ENSG00000010610	rs2524054	C	A	0.751859	CD4	TRUE	reported	igd
6894164	1.54525e-166	0.0125524	30902	12	-0.345248	eqtl-a-ENSG00000010610	rs7296859	G	C	0.69135	CD4	TRUE	reported	igd
6911437	1.07349e-22	0.0337072	29989	12	-0.330496	eqtl-a-ENSG00000010610	rs2855535	C	T	0.96801	CD4	TRUE	reported	igd
6857289	8.97429e-31	0.0336857	31181	12	-0.3885	eqtl-a-ENSG00000010610	rs1050629	A	G	0.0319467	CD4	TRUE	reported	igd
6953257	1e-200	0.0122806	29469	12	0.493676	eqtl-a-ENSG00000010626	rs11064426	C	A	0.301894	LRRC23	TRUE	reported	igd
7025155	1.17951e-09	0.0319158	25331	12	-0.194137	eqtl-a-ENSG00000010626	rs11064462	A	G	0.0359795	LRRC23	TRUE	reported	igd
7033214	2.28718e-11	0.0378043	28332	12	-0.252771	eqtl-a-ENSG00000010626	rs7299785	C	T	0.0253504	LRRC23	TRUE	reported	igd
112055276	5.68591e-13	0.0144213	31184	6	-0.103944	eqtl-a-ENSG00000010810	rs1067141	C	T	0.21663	FYN	TRUE	reported	igd
112098264	4.70435e-34	0.0118545	31565	6	-0.144223	eqtl-a-ENSG00000010810	rs1474466	G	A	0.47667	FYN	TRUE	reported	igd
16444697	3.25087e-09	0.0121119	14710	19	0.0716818	eqtl-a-ENSG00000010810	rs10423726	A	C	0.595533	FYN	TRUE	reported	igd
24022108	2.56791e-08	0.048715	10332	1	-0.271269	eqtl-a-ENSG00000011007	rs190085468	G	A	0.0151227	ELOA	TRUE	reported	igd
24129617	2.67116e-18	0.0267078	25692	1	0.233015	eqtl-a-ENSG00000011007	rs140475877	T	C	0.0521098	ELOA	TRUE	reported	igd
23974434	1e-200	0.0130945	31021	1	-0.396317	eqtl-a-ENSG00000011007	rs11580461	A	T	0.26336	ELOA	TRUE	reported	igd
11824242	1.15878e-64	0.0129142	31684	1	-0.219281	eqtl-a-ENSG00000011021	rs4845876	C	A	0.704574	CLCN6	TRUE	reported	igd
11908167	1.09189e-08	0.029199	29227	1	-0.16689	eqtl-a-ENSG00000011021	rs17376426	T	C	0.0433297	CLCN6	TRUE	reported	igd
11826085	1e-200	0.0246914	28587	1	0.879524	eqtl-a-ENSG00000011021	rs114941496	A	G	0.0565031	CLCN6	TRUE	reported	igd
199010721	2.92954e-14	0.013108	31684	1	-0.0996415	eqtl-a-ENSG00000011105	rs1434282	T	C	0.711362	TSPAN9	TRUE	reported	igd
38050232	3.22827e-10	0.0126127	31684	2	-0.0793	eqtl-a-ENSG00000011105	rs4670221	G	C	0.332826	TSPAN9	TRUE	reported	igd
56849749	1e-200	0.0115581	31684	3	0.482322	eqtl-a-ENSG00000011105	rs1354034	C	T	0.618137	TSPAN9	TRUE	reported	igd
88180196	2.20689e-09	0.0266956	30031	5	0.15969	eqtl-a-ENSG00000011105	rs114694170	C	T	0.0523176	TSPAN9	TRUE	reported	igd
65050659	7.78395e-23	0.0120128	31569	10	0.118175	eqtl-a-ENSG00000011105	rs7075195	G	A	0.421253	TSPAN9	TRUE	reported	igd
202856	1.22659e-38	0.0144814	26110	11	0.188257	eqtl-a-ENSG00000011105	rs11602954	A	G	0.211758	TSPAN9	TRUE	reported	igd
54712308	3.89404e-43	0.012021	31684	12	0.165522	eqtl-a-ENSG00000011105	rs10876550	A	G	0.590064	TSPAN9	TRUE	reported	igd
122216910	2.70085e-15	0.019008	30031	12	0.150241	eqtl-a-ENSG00000011105	rs11553699	G	A	0.10963	TSPAN9	TRUE	reported	igd
3390867	1.46622e-13	0.0304673	30542	12	0.225166	eqtl-a-ENSG00000011105	rs71577846	C	T	0.0395806	TSPAN9	TRUE	reported	igd
57036023	1.29688e-11	0.0127648	31569	12	0.0864065	eqtl-a-ENSG00000011105	rs2950393	A	G	0.317506	TSPAN9	TRUE	reported	igd
3367106	2.07874e-24	0.025203	31231	12	-0.256949	eqtl-a-ENSG00000011105	rs71458049	A	G	0.0588202	TSPAN9	TRUE	reported	igd
33884804	5.91562e-134	0.015201	31684	17	0.374414	eqtl-a-ENSG00000011105	rs10512472	C	T	0.179037	TSPAN9	TRUE	reported	igd
20720973	2.74789e-18	0.0118718	31300	18	0.103537	eqtl-a-ENSG00000011105	rs11082304	T	G	0.50307	TSPAN9	TRUE	reported	igd
1600925	4.12534e-08	0.0123461	31684	20	-0.0677218	eqtl-a-ENSG00000011105	rs11696739	A	G	0.365478	TSPAN9	TRUE	reported	igd
1924707	1.35644e-14	0.0131675	31569	20	-0.101394	eqtl-a-ENSG00000011105	rs13042885	T	C	0.284247	TSPAN9	TRUE	reported	igd
93885198	9.23634e-14	0.0120565	30152	14	0.0898364	eqtl-a-ENSG00000011114	rs10144067	T	C	0.585198	BTBD7	TRUE	reported	igd
93926805	1.04641e-21	0.0127205	30158	14	0.121762	eqtl-a-ENSG00000011114	rs10140069	G	A	0.680262	BTBD7	TRUE	reported	igd
93703854	3.60579e-116	0.0116977	31684	14	-0.268006	eqtl-a-ENSG00000011114	rs10147990	A	G	0.479762	BTBD7	TRUE	reported	igd
43360065	1.14091e-10	0.0136471	26953	2	0.0879843	eqtl-a-ENSG00000011198	rs28498283	T	A	0.254318	ABHD5	TRUE	reported	igd
43705084	4.2924e-13	0.0349808	31181	3	-0.253468	eqtl-a-ENSG00000011198	rs114302694	G	T	0.029725	ABHD5	TRUE	reported	igd
43795043	1.7697e-28	0.0353554	31240	3	-0.391352	eqtl-a-ENSG00000011198	rs76958399	T	G	0.0289318	ABHD5	TRUE	reported	igd
43714796	6.04644e-97	0.0262945	31568	3	-0.549402	eqtl-a-ENSG00000011198	rs55659203	G	A	0.0524478	ABHD5	TRUE	reported	igd
40974023	9.6917e-13	0.0292185	29277	13	-0.208468	eqtl-a-ENSG00000011198	rs77526211	A	G	0.0432109	ABHD5	TRUE	reported	igd
15747613	6.1038e-25	0.0163908	21339	17	-0.169051	eqtl-a-ENSG00000011295	rs12451376	C	G	0.154843	TTC19	TRUE	reported	igd
15868225	1e-200	0.011822	26487	17	0.366222	eqtl-a-ENSG00000011295	rs2535613	G	A	0.612596	TTC19	TRUE	reported	igd
15638786	3.6166e-11	0.050075	8749	17	0.331446	eqtl-a-ENSG00000011295	rs62072376	A	G	0.0142873	TTC19	TRUE	reported	igd
45493941	1e-200	0.0124343	31181	3	-0.416693	eqtl-a-ENSG00000011376	rs2138209	C	T	0.305644	LARS2	TRUE	reported	igd
45744646	3.29868e-09	0.0423309	27709	3	-0.25043	eqtl-a-ENSG00000011376	rs114078070	G	T	0.0201246	LARS2	TRUE	reported	igd
45764497	1.38325e-19	0.0347303	29272	3	0.314438	eqtl-a-ENSG00000011376	rs77926264	A	G	0.0301046	LARS2	TRUE	reported	igd
16900103	4.94629e-10	0.0135463	26196	11	-0.0842678	eqtl-a-ENSG00000011405	rs448671	G	T	0.260231	PIK3C2A	TRUE	reported	igd
17028390	1e-200	0.0124059	26080	11	-0.40354	eqtl-a-ENSG00000011405	rs11024110	A	T	0.310554	PIK3C2A	TRUE	reported	igd
17458136	3.55468e-19	0.0150334	26196	11	0.13455	eqtl-a-ENSG00000011405	rs7108578	C	T	0.193168	PIK3C2A	TRUE	reported	igd
103434253	2.20409e-10	0.0127346	31355	4	0.0808199	eqtl-a-ENSG00000011422	rs3774937	C	T	0.320593	PLAUR	TRUE	reported	igd
148200011	4.46992e-46	0.0119814	31355	5	-0.170737	eqtl-a-ENSG00000011422	rs56330463	C	T	0.582097	PLAUR	TRUE	reported	igd
28724374	4.64195e-13	0.0131031	31141	7	-0.0948046	eqtl-a-ENSG00000011422	rs56388170	T	G	0.289189	PLAUR	TRUE	reported	igd
40974023	5.66239e-11	0.0292267	29063	13	0.191511	eqtl-a-ENSG00000011422	rs77526211	A	G	0.0432109	PLAUR	TRUE	reported	igd
43345165	1.14041e-08	0.0210324	16096	19	0.120063	eqtl-a-ENSG00000011422	rs116869386	A	G	0.0875601	PLAUR	TRUE	reported	igd
44153100	9.05733e-31	0.017283	30333	19	0.199316	eqtl-a-ENSG00000011422	rs4760	G	A	0.135973	PLAUR	TRUE	reported	igd
44283031	3.88866e-22	0.0122554	31023	19	0.118559	eqtl-a-ENSG00000011422	rs56681946	C	T	0.374685	PLAUR	TRUE	reported	igd
144385777	7.97425e-09	0.0266264	25521	6	0.153613	eqtl-a-ENSG00000012061	rs149110519	T	C	0.0526158	ERCC1	TRUE	reported	igd
45993568	2.55971e-09	0.0120578	31141	19	0.0718333	eqtl-a-ENSG00000012061	rs4511641	C	A	0.583486	ERCC1	TRUE	reported	igd
45913086	7.8343e-80	0.0146681	31350	19	0.277519	eqtl-a-ENSG00000012061	rs3212985	G	C	0.200951	ERCC1	TRUE	reported	igd
45903766	1e-200	0.015998	31010	19	-0.495187	eqtl-a-ENSG00000012061	rs4572514	C	T	0.153027	ERCC1	TRUE	reported	igd
158252438	6.77954e-13	0.0243915	31569	5	-0.175218	eqtl-a-ENSG00000012124	rs17056278	G	C	0.0633351	CD22	TRUE	reported	igd
31237858	6.83754e-12	0.0128421	27494	6	-0.0881082	eqtl-a-ENSG00000012124	rs34794906	C	T	0.310471	CD22	TRUE	reported	igd
112072424	3.29306e-12	0.0122366	31185	12	-0.0852209	eqtl-a-ENSG00000012124	rs11065987	G	A	0.380678	CD22	TRUE	reported	igd
91045408	9.32331e-09	0.0128025	31684	15	0.0735211	eqtl-a-ENSG00000012124	rs3540	A	G	0.314574	CD22	TRUE	reported	igd
38053207	7.78037e-16	0.0118776	31569	17	-0.0957065	eqtl-a-ENSG00000012124	rs12453507	G	C	0.492239	CD22	TRUE	reported	igd
16170764	3.99669e-11	0.0118929	31569	17	0.0785429	eqtl-a-ENSG00000012124	rs7210990	A	C	0.481977	CD22	TRUE	reported	igd
35814384	7.32656e-60	0.0185224	26609	19	0.302255	eqtl-a-ENSG00000012124	rs12327820	C	A	0.114435	CD22	TRUE	reported	igd
44747947	1.00647e-17	0.013652	31300	20	-0.117043	eqtl-a-ENSG00000012124	rs4810485	G	T	0.746826	CD22	TRUE	reported	igd
182323766	7.87771e-38	0.0119359	31569	2	0.153458	eqtl-a-ENSG00000012223	rs1375493	A	G	0.565077	LTF	TRUE	reported	igd
46369762	1.52721e-12	0.0541486	17424	3	-0.382933	eqtl-a-ENSG00000012223	rs181225830	A	G	0.0121872	LTF	TRUE	reported	igd
159506600	1.23566e-26	0.0127615	31684	6	-0.136318	eqtl-a-ENSG00000012223	rs2451258	T	C	0.685013	LTF	TRUE	reported	igd
45009341	8.76577e-10	0.0161005	30971	7	-0.0987044	eqtl-a-ENSG00000012223	rs3735485	G	A	0.837214	LTF	TRUE	reported	igd
61650831	1.6355e-09	0.0155277	31569	8	-0.0936351	eqtl-a-ENSG00000012223	rs7846314	T	A	0.178349	LTF	TRUE	reported	igd
131466489	3.19595e-15	0.0183072	28587	9	0.144319	eqtl-a-ENSG00000012223	rs13289095	T	G	0.119513	LTF	TRUE	reported	igd
32265903	1.17652e-20	0.0132731	31300	22	-0.123688	eqtl-a-ENSG00000012223	rs1012068	G	T	0.276034	LTF	TRUE	reported	igd
85794297	5.70953e-15	0.0120297	31684	2	-0.0939517	eqtl-a-ENSG00000012232	rs10187424	C	T	0.420816	EXTL3	TRUE	reported	igd
148200011	2.13639e-10	0.0120501	31569	5	-0.0765348	eqtl-a-ENSG00000012232	rs56330463	C	T	0.582097	EXTL3	TRUE	reported	igd
28724374	1.33414e-32	0.0130621	31355	7	-0.155306	eqtl-a-ENSG00000012232	rs56388170	T	G	0.289189	EXTL3	TRUE	reported	igd
50370254	1.11584e-25	0.0166171	30077	7	-0.174078	eqtl-a-ENSG00000012232	rs149007767	T	C	0.149708	EXTL3	TRUE	reported	igd
28688042	1.2483e-08	0.0162646	31560	8	0.0925959	eqtl-a-ENSG00000012232	rs13258975	A	G	0.158826	EXTL3	TRUE	reported	igd
51060350	6.51478e-29	0.0124598	31569	12	0.139032	eqtl-a-ENSG00000012232	rs2731439	T	C	0.345663	EXTL3	TRUE	reported	igd
40974023	7.31644e-13	0.0292179	29277	13	-0.209589	eqtl-a-ENSG00000012232	rs77526211	A	G	0.0432109	EXTL3	TRUE	reported	igd
52854321	2.50957e-11	0.0252045	29078	6	-0.168185	eqtl-a-ENSG00000012660	rs45621538	C	T	0.0590759	ELOVL5	TRUE	reported	igd
53213479	4.89666e-76	0.0181945	31472	6	0.335751	eqtl-a-ENSG00000012660	rs113274699	T	C	0.118536	ELOVL5	TRUE	reported	igd
54685880	3.93378e-08	0.0256217	29836	12	0.140763	eqtl-a-ENSG00000012660	rs35979828	T	C	0.0571059	ELOVL5	TRUE	reported	igd
43721508	1.5621e-08	0.0120246	31300	2	0.0679934	eqtl-a-ENSG00000012779	rs12478601	T	C	0.574604	ALOX5	TRUE	reported	igd
28724374	3.59253e-18	0.0130924	31355	7	-0.113784	eqtl-a-ENSG00000012779	rs56388170	T	G	0.289189	ALOX5	TRUE	reported	igd
45892260	1.7358e-53	0.0245202	31355	10	-0.377516	eqtl-a-ENSG00000012779	rs35300270	T	C	0.061758	ALOX5	TRUE	reported	igd
45089392	5.4325e-12	0.044054	15407	10	-0.303695	eqtl-a-ENSG00000012779	rs117131030	T	C	0.0185346	ALOX5	TRUE	reported	igd
45736656	2.09074e-20	0.0434896	25548	10	0.402618	eqtl-a-ENSG00000012779	rs61854878	T	G	0.0189762	ALOX5	TRUE	reported	igd
46012620	1.44544e-158	0.0118458	31684	10	0.31782	eqtl-a-ENSG00000012779	rs4949006	T	C	0.599027	ALOX5	TRUE	reported	igd
108962642	1.32404e-11	0.0161696	31684	6	0.109405	eqtl-a-ENSG00000012822	rs9480866	T	C	0.160953	CALCOCO1	TRUE	reported	igd
50370254	3.07256e-20	0.0166316	30077	7	0.153286	eqtl-a-ENSG00000012822	rs149007767	T	C	0.149708	CALCOCO1	TRUE	reported	igd
54111151	4.22377e-41	0.0174686	31684	12	-0.234542	eqtl-a-ENSG00000012822	rs11170657	G	A	0.132061	CALCOCO1	TRUE	reported	igd
16170764	4.76672e-10	0.0118949	31569	17	-0.0740625	eqtl-a-ENSG00000012822	rs7210990	A	C	0.481977	CALCOCO1	TRUE	reported	igd
31418399	7.71969e-19	0.0125696	31568	2	0.111414	eqtl-a-ENSG00000013016	rs2365214	C	T	0.664421	EHD3	TRUE	reported	igd
31477838	2.28665e-95	0.0132209	31234	2	-0.273938	eqtl-a-ENSG00000013016	rs655029	A	G	0.730915	EHD3	TRUE	reported	igd
56849749	3.35738e-125	0.0120117	31684	3	0.285874	eqtl-a-ENSG00000013016	rs1354034	C	T	0.618137	EHD3	TRUE	reported	igd
99192919	3.77051e-50	0.0138892	26161	9	-0.206823	eqtl-a-ENSG00000013016	rs10820606	C	A	0.236914	EHD3	TRUE	reported	igd
243268	1.21116e-16	0.0142858	31569	11	0.118315	eqtl-a-ENSG00000013016	rs505404	G	T	0.222031	EHD3	TRUE	reported	igd
6602648	1e-200	0.0201219	27274	4	-0.729651	eqtl-a-ENSG00000013288	rs11937713	T	C	0.0877292	MAN2B2	TRUE	reported	igd
6644273	2.20191e-21	0.0160228	31569	4	-0.152136	eqtl-a-ENSG00000013288	rs12695	G	C	0.836001	MAN2B2	TRUE	reported	igd
6629414	4.83159e-08	0.0399558	15779	4	0.218063	eqtl-a-ENSG00000013288	rs192170695	C	A	0.0226551	MAN2B2	TRUE	reported	igd
8762414	5.88044e-10	0.0122637	31355	2	0.0759576	eqtl-a-ENSG00000013306	rs3896594	G	T	0.377086	SLC25A39	TRUE	reported	igd
56849749	1.2878e-10	0.0122325	31470	3	-0.0786388	eqtl-a-ENSG00000013306	rs1354034	C	T	0.618137	SLC25A39	TRUE	reported	igd
139838419	4.09449e-13	0.0118821	31470	6	-0.0861752	eqtl-a-ENSG00000013306	rs628751	A	C	0.505619	SLC25A39	TRUE	reported	igd
50427982	2.23049e-15	0.0119381	31470	7	0.0946449	eqtl-a-ENSG00000013306	rs6592965	A	G	0.449532	SLC25A39	TRUE	reported	igd
33875262	2.0193e-49	0.0128198	30971	17	0.189457	eqtl-a-ENSG00000013306	rs8073060	A	T	0.305723	SLC25A39	TRUE	reported	igd
42406560	7.49204e-47	0.0120339	31470	17	0.172981	eqtl-a-ENSG00000013306	rs12601548	T	C	0.405558	SLC25A39	TRUE	reported	igd
27179590	1.59151e-08	0.0144539	27110	17	-0.0816821	eqtl-a-ENSG00000013306	rs35033748	C	T	0.215702	SLC25A39	TRUE	reported	igd
151084790	8.80643e-15	0.0128389	26304	7	-0.0995718	eqtl-a-ENSG00000013374	rs740512	G	A	0.689769	NUB1	TRUE	reported	igd
151062348	3.1703e-97	0.0118651	31256	7	-0.248275	eqtl-a-ENSG00000013374	rs405281	A	G	0.422863	NUB1	TRUE	reported	igd
151038887	4.73696e-55	0.0186991	26912	7	-0.292219	eqtl-a-ENSG00000013374	rs113920358	T	C	0.112167	NUB1	TRUE	reported	igd
99144154	4.38834e-13	0.012995	31256	10	-0.0941227	eqtl-a-ENSG00000013374	rs11189181	G	A	0.297492	NUB1	TRUE	reported	igd
112007756	2.2475e-10	0.0119248	28105	12	-0.0756424	eqtl-a-ENSG00000013374	rs653178	T	C	0.539991	NUB1	TRUE	reported	igd
77177339	5.55904e-113	0.0121848	26606	14	-0.275244	eqtl-a-ENSG00000013523	rs6574316	T	G	0.640476	ANGEL1	TRUE	reported	igd
77286526	1.2735e-111	0.0130362	26488	14	-0.292665	eqtl-a-ENSG00000013523	rs10133337	T	A	0.279221	ANGEL1	TRUE	reported	igd
77241392	1e-200	0.0139955	26494	14	0.426972	eqtl-a-ENSG00000013523	rs4903489	T	C	0.216558	ANGEL1	TRUE	reported	igd
141488359	3.56123e-19	0.0170055	30519	5	-0.152195	eqtl-a-ENSG00000013561	rs3761758	T	G	0.141951	RNF14	TRUE	reported	igd
141338771	1e-200	0.0150924	30277	5	-0.530587	eqtl-a-ENSG00000013561	rs252108	G	A	0.827116	RNF14	TRUE	reported	igd
141345805	6.71429e-136	0.0154578	30601	5	0.383534	eqtl-a-ENSG00000013561	rs7734658	C	T	0.171449	RNF14	TRUE	reported	igd
31490051	9.36052e-37	0.0498979	17693	12	-0.631902	eqtl-a-ENSG00000013573	rs147981800	T	C	0.0142712	DDX11	TRUE	reported	igd
31172983	1e-200	0.0106015	26278	12	-0.683836	eqtl-a-ENSG00000013573	rs35040	A	T	0.4189	DDX11	TRUE	reported	igd
31066875	2.04644e-55	0.0202894	25950	12	0.318152	eqtl-a-ENSG00000013573	rs33217	G	C	0.906723	DDX11	TRUE	reported	igd
31161777	1e-200	0.013571	26395	12	0.444311	eqtl-a-ENSG00000013573	rs35051	A	C	0.766902	DDX11	TRUE	reported	igd
31795208	1.13501e-27	0.011874	26395	12	0.129445	eqtl-a-ENSG00000013573	rs10843987	T	G	0.470743	DDX11	TRUE	reported	igd
32170435	2.4555e-08	0.0303218	24644	12	0.169089	eqtl-a-ENSG00000013573	rs117776622	C	T	0.0400475	DDX11	TRUE	reported	igd
114303808	4.50754e-09	0.0192282	29781	1	0.112764	eqtl-a-ENSG00000013725	rs6679677	A	C	0.107034	CD6	TRUE	reported	igd
25488819	1.02376e-19	0.0131679	31684	2	0.119649	eqtl-a-ENSG00000013725	rs7578575	A	T	0.283449	CD6	TRUE	reported	igd
32573471	1.17355e-18	0.0126042	24117	6	-0.111135	eqtl-a-ENSG00000013725	rs9270965	G	A	0.668066	CD6	TRUE	reported	igd
90976768	3.51172e-08	0.0162939	29113	6	-0.0898395	eqtl-a-ENSG00000013725	rs72928038	A	G	0.158151	CD6	TRUE	reported	igd
60793330	1e-200	0.0119724	31355	11	-0.362353	eqtl-a-ENSG00000013725	rs34383631	T	C	0.366096	CD6	TRUE	reported	igd
60859624	8.88587e-17	0.0122968	31231	11	0.102292	eqtl-a-ENSG00000013725	rs477537	C	A	0.629913	CD6	TRUE	reported	igd
60789643	5.14162e-36	0.0125247	31563	11	-0.156928	eqtl-a-ENSG00000013725	rs55753183	C	A	0.3367	CD6	TRUE	reported	igd
1766881	1.04906e-11	0.0438034	10333	4	0.297845	eqtl-a-ENSG00000013810	rs146594798	T	C	0.0187532	TACC3	TRUE	reported	igd
1526026	3.08589e-10	0.0146414	9825	4	0.0921605	eqtl-a-ENSG00000013810	rs13112920	C	T	0.208075	TACC3	TRUE	reported	igd
1588848	3.57437e-24	0.0129379	10896	4	-0.131227	eqtl-a-ENSG00000013810	rs10010688	T	A	0.699776	TACC3	TRUE	reported	igd
1684409	1e-200	0.011622	14263	4	0.378939	eqtl-a-ENSG00000013810	rs6852065	T	C	0.578182	TACC3	TRUE	reported	igd
144385777	1.90941e-11	0.0266153	10586	6	-0.178663	eqtl-a-ENSG00000013810	rs149110519	T	C	0.0526158	TACC3	TRUE	reported	igd
65146496	2.76567e-79	0.0118886	31565	11	0.224138	eqtl-a-ENSG00000014216	rs585210	C	G	0.574368	CAPN1	TRUE	reported	igd
64684288	1.78156e-26	0.0144288	28576	11	-0.153637	eqtl-a-ENSG00000014216	rs2285346	A	G	0.215033	CAPN1	TRUE	reported	igd
64876740	1e-200	0.0139484	31569	11	-0.43205	eqtl-a-ENSG00000014216	rs72932837	T	C	0.218012	CAPN1	TRUE	reported	igd
43359061	1.36801e-09	0.0135491	27399	2	-0.0820955	eqtl-a-ENSG00000014257	rs12466022	A	C	0.260124	ACP3	TRUE	reported	igd
132688562	3.49543e-12	0.0329357	30507	3	-0.229104	eqtl-a-ENSG00000014257	rs13067357	T	C	0.033678	ACP3	TRUE	reported	igd
131870878	1e-200	0.0155263	31569	3	-0.483887	eqtl-a-ENSG00000014257	rs3914905	G	A	0.164566	ACP3	TRUE	reported	igd
132270837	3.35583e-40	0.0135332	31177	3	-0.179614	eqtl-a-ENSG00000014257	rs2010811	A	G	0.257164	ACP3	TRUE	reported	igd
132062068	2.95053e-25	0.0467148	19424	3	0.485068	eqtl-a-ENSG00000014257	rs71315648	C	T	0.0163774	ACP3	TRUE	reported	igd
28780373	8.3778e-10	0.0143275	31569	10	0.0879351	eqtl-a-ENSG00000014257	rs2998286	C	T	0.779099	ACP3	TRUE	reported	igd
16170764	3.46338e-16	0.0118833	31569	17	-0.0969176	eqtl-a-ENSG00000014257	rs7210990	A	C	0.481977	ACP3	TRUE	reported	igd
42035678	7.83664e-10	0.0351513	24593	4	0.21612	eqtl-a-ENSG00000014824	rs111311484	T	C	0.02946	SLC30A9	TRUE	reported	igd
42172494	3.06902e-132	0.038251	23892	4	-0.936005	eqtl-a-ENSG00000014824	rs139876401	G	A	0.0237913	SLC30A9	TRUE	reported	igd
42109339	3.08674e-27	0.0261746	30820	4	0.28295	eqtl-a-ENSG00000014824	rs6816870	T	G	0.0542198	SLC30A9	TRUE	reported	igd
150017171	3.42926e-35	0.022345	30538	1	-0.276588	eqtl-a-ENSG00000014914	rs112111167	A	G	0.0759533	MTMR11	TRUE	reported	igd
149903122	7.9965e-67	0.0230392	29984	1	0.397875	eqtl-a-ENSG00000014914	rs72692819	C	G	0.0702959	MTMR11	TRUE	reported	igd
150149016	8.86115e-09	0.0248403	31684	1	0.142862	eqtl-a-ENSG00000014914	rs6700343	A	G	0.0609944	MTMR11	TRUE	reported	igd
182323766	3.81048e-10	0.011989	31569	2	0.075069	eqtl-a-ENSG00000014914	rs1375493	A	G	0.565077	MTMR11	TRUE	reported	igd
42906116	2.73716e-12	0.0239885	29452	3	0.167694	eqtl-a-ENSG00000014914	rs2228467	C	T	0.0656561	MTMR11	TRUE	reported	igd
187456594	4.58564e-14	0.0123854	31355	3	-0.0934266	eqtl-a-ENSG00000014914	rs3733018	C	A	0.64143	MTMR11	TRUE	reported	igd
31540556	4.75445e-10	0.013335	30602	6	-0.0830359	eqtl-a-ENSG00000014914	rs2229094	C	T	0.273416	MTMR11	TRUE	reported	igd
50305863	4.53628e-11	0.0127773	31300	7	-0.0841437	eqtl-a-ENSG00000014914	rs4917014	G	T	0.316454	MTMR11	TRUE	reported	igd
50370254	1.49692e-11	0.0166548	30077	7	0.112391	eqtl-a-ENSG00000014914	rs149007767	T	C	0.149708	MTMR11	TRUE	reported	igd
130613614	2.40713e-12	0.0120188	31569	8	-0.0842365	eqtl-a-ENSG00000014914	rs10098310	A	G	0.575007	MTMR11	TRUE	reported	igd
113915905	5.3889e-16	0.0142623	31684	9	0.115561	eqtl-a-ENSG00000014914	rs10980800	C	T	0.22312	MTMR11	TRUE	reported	igd
54685880	3.28398e-12	0.0256052	29836	12	0.17834	eqtl-a-ENSG00000014914	rs35979828	T	C	0.0571059	MTMR11	TRUE	reported	igd
69744014	2.95733e-10	0.023909	28627	12	0.150653	eqtl-a-ENSG00000014914	rs1800973	A	C	0.0661727	MTMR11	TRUE	reported	igd
77747190	8.2054e-11	0.0128692	31684	15	0.0836086	eqtl-a-ENSG00000014914	rs7178572	G	A	0.691702	MTMR11	TRUE	reported	igd
86011033	2.72396e-26	0.0145192	31684	16	-0.154026	eqtl-a-ENSG00000014914	rs13333054	T	C	0.211395	MTMR11	TRUE	reported	igd
57885709	1.22603e-22	0.0207187	31569	17	0.202865	eqtl-a-ENSG00000014914	rs7212590	T	C	0.0900785	MTMR11	TRUE	reported	igd
42839620	8.71164e-26	0.016336	31599	20	0.171519	eqtl-a-ENSG00000014914	rs4142441	G	A	0.156066	MTMR11	TRUE	reported	igd
48887268	7.36377e-12	0.0148253	31684	20	-0.101558	eqtl-a-ENSG00000014914	rs17196752	T	C	0.20106	MTMR11	TRUE	reported	igd
8762414	1.46511e-08	0.0122664	9188	2	0.0694989	eqtl-a-ENSG00000017483	rs3896594	G	T	0.377086	SLC38A5	TRUE	reported	igd
50427982	1e-200	0.0114813	9188	7	-0.399928	eqtl-a-ENSG00000017483	rs6592965	A	G	0.449532	SLC38A5	TRUE	reported	igd
33946107	4.67951e-30	0.0119344	9188	17	-0.135935	eqtl-a-ENSG00000017483	rs225245	G	A	0.440335	SLC38A5	TRUE	reported	igd
173205318	5.29578e-09	0.013722	31569	5	-0.0801051	eqtl-a-ENSG00000017797	rs2594836	A	G	0.749651	RALBP1	TRUE	reported	igd
9358227	7.14661e-23	0.0254772	26376	18	-0.250838	eqtl-a-ENSG00000017797	rs72941910	A	G	0.057509	RALBP1	TRUE	reported	igd
9439544	1e-200	0.0207312	31230	18	1.03652	eqtl-a-ENSG00000017797	rs117549632	C	T	0.0757599	RALBP1	TRUE	reported	igd
8976685	3.86198e-09	0.0184144	31684	18	0.108463	eqtl-a-ENSG00000017797	rs12150726	A	G	0.118174	RALBP1	TRUE	reported	igd
9617586	1.57253e-52	0.0437419	25309	18	0.667196	eqtl-a-ENSG00000017797	rs62088916	T	C	0.0185579	RALBP1	TRUE	reported	igd
9520003	4.32912e-89	0.0226838	31569	18	0.453951	eqtl-a-ENSG00000017797	rs11876700	G	C	0.0721484	RALBP1	TRUE	reported	igd
9677288	3.70851e-08	0.0457846	26670	18	-0.252008	eqtl-a-ENSG00000017797	rs116953370	G	T	0.0171567	RALBP1	TRUE	reported	igd
219234800	3.12608e-144	0.0371766	29949	2	-0.950675	eqtl-a-ENSG00000018280	rs62182121	C	T	0.0251266	SLC11A1	TRUE	reported	igd
85794297	5.50427e-19	0.0120219	31684	2	0.107017	eqtl-a-ENSG00000018280	rs10187424	C	T	0.420816	SLC11A1	TRUE	reported	igd
219523436	1.39927e-13	0.0533236	7917	2	0.394403	eqtl-a-ENSG00000018280	rs13004810	T	C	0.0125679	SLC11A1	TRUE	reported	igd
219093934	1e-200	0.0144185	28802	2	0.49284	eqtl-a-ENSG00000018280	rs17572109	A	G	0.195642	SLC11A1	TRUE	reported	igd
219234580	1.10129e-93	0.0380815	31197	2	0.781912	eqtl-a-ENSG00000018280	rs111995121	G	T	0.024309	SLC11A1	TRUE	reported	igd
219270097	4.61424e-13	0.0365162	8144	2	0.264239	eqtl-a-ENSG00000018280	rs12472559	G	A	0.0272076	SLC11A1	TRUE	reported	igd
103434253	4.76672e-08	0.0127393	31569	4	-0.0695526	eqtl-a-ENSG00000018280	rs3774937	C	T	0.320593	SLC11A1	TRUE	reported	igd
148200011	4.59272e-08	0.0120545	31569	5	-0.0658972	eqtl-a-ENSG00000018280	rs56330463	C	T	0.582097	SLC11A1	TRUE	reported	igd
144385777	1.43747e-59	0.026411	25735	6	0.429892	eqtl-a-ENSG00000018280	rs149110519	T	C	0.0526158	SLC11A1	TRUE	reported	igd
50370254	1.95569e-13	0.0166498	30077	7	-0.122404	eqtl-a-ENSG00000018280	rs149007767	T	C	0.149708	SLC11A1	TRUE	reported	igd
28724374	2.32595e-14	0.0131003	31355	7	-0.0999713	eqtl-a-ENSG00000018280	rs56388170	T	G	0.289189	SLC11A1	TRUE	reported	igd
61679038	7.76784e-14	0.014479	31569	8	-0.10822	eqtl-a-ENSG00000018280	rs13277976	T	A	0.785822	SLC11A1	TRUE	reported	igd
32910246	3.58831e-08	0.0304712	29141	2	0.167899	eqtl-a-ENSG00000018699	rs112802653	G	A	0.039641	TTC27	TRUE	reported	igd
32955837	1.57181e-39	0.0132104	30847	2	-0.173797	eqtl-a-ENSG00000018699	rs3818265	T	C	0.722435	TTC27	TRUE	reported	igd
32875084	1e-200	0.01728	31172	2	-0.578877	eqtl-a-ENSG00000018699	rs34549288	C	T	0.125694	TTC27	TRUE	reported	igd
56849749	1.28617e-59	0.0121369	31684	3	0.197632	eqtl-a-ENSG00000019102	rs1354034	C	T	0.618137	VSIG2	TRUE	reported	igd
65066186	2.01002e-12	0.0120346	31684	10	0.0846487	eqtl-a-ENSG00000019102	rs10761741	T	G	0.420816	VSIG2	TRUE	reported	igd
124612828	2.59956e-29	0.0135422	31684	11	0.152212	eqtl-a-ENSG00000019102	rs12293621	C	A	0.258014	VSIG2	TRUE	reported	igd
33976619	1.26299e-08	0.0251996	31569	17	0.143416	eqtl-a-ENSG00000019102	rs9915021	T	C	0.0591544	VSIG2	TRUE	reported	igd
92753336	1.40152e-27	0.0428489	21629	1	-0.466286	eqtl-a-ENSG00000019169	rs141094656	C	T	0.0195137	MARCO	TRUE	reported	igd
8445160	2.48428e-12	0.0118837	31569	2	-0.0832371	eqtl-a-ENSG00000019169	rs2630709	T	A	0.493998	MARCO	TRUE	reported	igd
118882408	1.19152e-25	0.0345163	27980	2	-0.361365	eqtl-a-ENSG00000019169	rs72839635	T	C	0.03043	MARCO	TRUE	reported	igd
119530425	1.27614e-62	0.0206241	31180	2	-0.344451	eqtl-a-ENSG00000019169	rs72834477	T	C	0.0897146	MARCO	TRUE	reported	igd
119614709	1.8992e-09	0.0364331	3252	2	0.218824	eqtl-a-ENSG00000019169	rs185273710	A	G	0.0273678	MARCO	TRUE	reported	igd
119637357	1e-200	0.0170289	29902	2	-0.621571	eqtl-a-ENSG00000019169	rs12998257	G	C	0.128006	MARCO	TRUE	reported	igd
119745127	2.4322e-158	0.0320114	26894	2	-0.858242	eqtl-a-ENSG00000019169	rs11904650	G	A	0.0340529	MARCO	TRUE	reported	igd
43721508	4.26285e-22	0.0119986	31300	2	-0.115962	eqtl-a-ENSG00000019169	rs12478601	T	C	0.574604	MARCO	TRUE	reported	igd
119785661	9.68501e-57	0.0246125	30077	2	-0.390682	eqtl-a-ENSG00000019169	rs66583010	T	C	0.0611951	MARCO	TRUE	reported	igd
119861725	3.08177e-11	0.0434131	25754	2	0.288376	eqtl-a-ENSG00000019169	rs79321128	A	G	0.0191015	MARCO	TRUE	reported	igd
188135783	3.88866e-17	0.0118758	31240	3	0.0999475	eqtl-a-ENSG00000019169	rs12485444	A	T	0.509196	MARCO	TRUE	reported	igd
50370254	5.95525e-18	0.0166377	30077	7	-0.143639	eqtl-a-ENSG00000019169	rs149007767	T	C	0.149708	MARCO	TRUE	reported	igd
136921464	1.31826e-11	0.0126139	23876	9	-0.0853519	eqtl-a-ENSG00000019169	rs2157770	G	A	0.332411	MARCO	TRUE	reported	igd
45414183	4.99574e-13	0.0118857	31256	11	0.0858765	eqtl-a-ENSG00000019485	rs1545466	A	G	0.51321	PRDM11	TRUE	reported	igd
45228847	1.13423e-28	0.0121042	31254	11	0.134467	eqtl-a-ENSG00000019485	rs2863165	A	T	0.398422	PRDM11	TRUE	reported	igd
45121892	2.03991e-09	0.0137398	31255	11	0.082366	eqtl-a-ENSG00000019485	rs12363092	T	G	0.24933	PRDM11	TRUE	reported	igd
43721508	3.03159e-08	0.0120252	31086	2	0.0666135	eqtl-a-ENSG00000019582	rs12478601	T	C	0.574604	CD74	TRUE	reported	igd
38062196	8.53749e-10	0.0119728	31086	17	-0.0734472	eqtl-a-ENSG00000019582	rs2305480	A	G	0.440477	CD74	TRUE	reported	igd
44747947	2.70782e-09	0.0136704	31086	20	-0.0813184	eqtl-a-ENSG00000019582	rs4810485	G	T	0.746826	CD74	TRUE	reported	igd
126598533	1e-200	0.0184392	27816	10	0.932702	eqtl-a-ENSG00000019995	rs190117883	T	C	0.097753	ZRANB1	TRUE	reported	igd
126720445	5.22998e-12	0.0270892	31240	10	-0.186893	eqtl-a-ENSG00000019995	rs76798703	G	C	0.0506784	ZRANB1	TRUE	reported	igd
126556677	1.4481e-08	0.0263312	27069	10	-0.149235	eqtl-a-ENSG00000019995	rs117385447	T	C	0.0538783	ZRANB1	TRUE	reported	igd
33946107	3.99209e-08	0.0119764	31355	17	-0.0657647	eqtl-a-ENSG00000019995	rs225245	G	A	0.440335	ZRANB1	TRUE	reported	igd
93225709	1.71317e-11	0.0123486	26609	11	0.0830866	eqtl-a-ENSG00000020922	rs2658762	G	A	0.6358	MRE11	TRUE	reported	igd
94071745	1e-200	0.0117618	26483	11	0.406938	eqtl-a-ENSG00000020922	rs598645	T	A	0.618151	MRE11	TRUE	reported	igd
94167257	1e-200	0.011428	26494	11	0.500156	eqtl-a-ENSG00000020922	rs518276	A	G	0.394297	MRE11	TRUE	reported	igd
94332731	5.09214e-25	0.0154406	26609	11	0.15952	eqtl-a-ENSG00000020922	rs476209	T	G	0.179789	MRE11	TRUE	reported	igd
94528954	1.39637e-12	0.0218498	24061	11	-0.15479	eqtl-a-ENSG00000020922	rs77097586	T	C	0.0803998	MRE11	TRUE	reported	igd
32412435	4.52939e-09	0.0164249	29827	6	0.0963088	eqtl-a-ENSG00000021300	rs3177928	A	G	0.155018	PLEKHB1	TRUE	reported	igd
90880393	2.81222e-09	0.0155796	28288	6	-0.0925774	eqtl-a-ENSG00000021300	rs10944479	A	G	0.176852	PLEKHB1	TRUE	reported	igd
28172739	7.05716e-10	0.0137217	31569	7	-0.0845887	eqtl-a-ENSG00000021300	rs917116	G	T	0.250264	PLEKHB1	TRUE	reported	igd
73366751	5.8479e-177	0.0168957	31684	11	0.479207	eqtl-a-ENSG00000021300	rs3741147	G	T	0.135856	PLEKHB1	TRUE	reported	igd
73913949	4.65908e-12	0.0358292	29084	11	0.24778	eqtl-a-ENSG00000021300	rs2851712	A	G	0.971698	PLEKHB1	TRUE	reported	igd
74148731	7.56833e-09	0.0431891	20966	11	-0.249538	eqtl-a-ENSG00000021300	rs78735409	A	G	0.0193191	PLEKHB1	TRUE	reported	igd
73462481	2.44174e-26	0.0397089	27721	11	-0.421649	eqtl-a-ENSG00000021300	rs117793089	A	G	0.0228076	PLEKHB1	TRUE	reported	igd
73729769	3.05281e-19	0.0239684	29253	11	-0.214915	eqtl-a-ENSG00000021300	rs111505943	C	T	0.0656175	PLEKHB1	TRUE	reported	igd
2774052	1.01625e-19	0.012855	31684	6	0.116817	eqtl-a-ENSG00000021355	rs160666	C	A	0.307941	SERPINB1	TRUE	reported	igd
2910529	2.06919e-39	0.0181452	31562	6	-0.238339	eqtl-a-ENSG00000021355	rs6915667	G	A	0.120908	SERPINB1	TRUE	reported	igd
2833739	1e-200	0.0126272	31355	6	-0.490809	eqtl-a-ENSG00000021355	rs15286	G	A	0.72207	SERPINB1	TRUE	reported	igd
2572650	2.01159e-08	0.0131427	31565	6	-0.0737426	eqtl-a-ENSG00000021355	rs9378712	G	T	0.286976	SERPINB1	TRUE	reported	igd
38128648	3.90454e-10	0.0119343	31684	17	0.0746835	eqtl-a-ENSG00000021355	rs3859192	T	C	0.455547	SERPINB1	TRUE	reported	igd
33289114	4.8643e-08	0.0465954	6735	19	-0.254229	eqtl-a-ENSG00000021488	rs150688658	G	A	0.0165553	SLC7A9	TRUE	reported	igd
33349179	1e-200	0.0171806	30859	19	0.521175	eqtl-a-ENSG00000021488	rs17238865	A	G	0.129411	SLC7A9	TRUE	reported	igd
33483562	4.64836e-13	0.029678	30399	19	0.214729	eqtl-a-ENSG00000021488	rs7252338	G	A	0.041818	SLC7A9	TRUE	reported	igd
33125043	2.18927e-26	0.0227519	30077	19	-0.241823	eqtl-a-ENSG00000021488	rs73030677	C	T	0.0732541	SLC7A9	TRUE	reported	igd
33338073	5.48277e-113	0.0171581	26996	19	0.387594	eqtl-a-ENSG00000021488	rs11667586	C	T	0.134111	SLC7A9	TRUE	reported	igd
3169388	3.35429e-39	0.0451029	14141	11	-0.59078	eqtl-a-ENSG00000021762	rs11605446	A	G	0.0175108	OSBPL5	TRUE	reported	igd
3102918	2.92954e-14	0.0147129	30688	11	0.11184	eqtl-a-ENSG00000021762	rs7933398	G	C	0.204999	OSBPL5	TRUE	reported	igd
3261390	8.56841e-21	0.0125475	31352	11	-0.117348	eqtl-a-ENSG00000021762	rs11026100	C	G	0.337549	OSBPL5	TRUE	reported	igd
3142477	1e-200	0.0117677	22995	11	0.383982	eqtl-a-ENSG00000021762	rs2056423	A	G	0.38982	OSBPL5	TRUE	reported	igd
61650831	1.25849e-08	0.0155299	25575	8	0.0883929	eqtl-a-ENSG00000022277	rs7846314	T	A	0.178349	RTF2	TRUE	reported	igd
55101530	2.83988e-100	0.0118866	21162	20	0.252675	eqtl-a-ENSG00000022277	rs11086548	G	A	0.415946	RTF2	TRUE	reported	igd
54986375	7.37564e-11	0.0144617	24083	20	0.0941876	eqtl-a-ENSG00000022277	rs3761207	A	G	0.215163	RTF2	TRUE	reported	igd
55545662	4.24893e-10	0.0409279	15509	19	-0.255574	eqtl-a-ENSG00000022556	rs148656985	C	T	0.0215533	NLRP2	TRUE	reported	igd
55600990	9.13692e-19	0.0223229	19406	19	-0.197448	eqtl-a-ENSG00000022556	rs55650192	A	G	0.0765555	NLRP2	TRUE	reported	igd
55482235	1e-200	0.0139825	26032	19	0.42524	eqtl-a-ENSG00000022556	rs35450746	C	T	0.217231	NLRP2	TRUE	reported	igd
55455390	1e-200	0.0186168	26403	19	0.578572	eqtl-a-ENSG00000022556	rs59357040	A	G	0.10714	NLRP2	TRUE	reported	igd
55480518	5.53605e-14	0.0475679	7353	19	-0.357639	eqtl-a-ENSG00000022556	rs35242182	C	T	0.0158439	NLRP2	TRUE	reported	igd
179126090	3.50938e-09	0.0119039	30842	5	0.0702995	eqtl-a-ENSG00000022567	rs1134924	T	C	0.525141	SLC45A4	TRUE	reported	igd
42515791	1.76799e-09	0.0146003	27510	6	0.0878615	eqtl-a-ENSG00000022567	rs16895831	T	C	0.209742	SLC45A4	TRUE	reported	igd
144385777	5.19039e-15	0.0266002	25462	6	-0.208069	eqtl-a-ENSG00000022567	rs149110519	T	C	0.0526158	SLC45A4	TRUE	reported	igd
142081259	2.3465e-09	0.0119638	26304	8	0.0714469	eqtl-a-ENSG00000022567	rs2063386	G	A	0.44397	SLC45A4	TRUE	reported	igd
142236438	6.56448e-25	0.0122814	26633	8	0.126583	eqtl-a-ENSG00000022567	rs12544261	A	C	0.369988	SLC45A4	TRUE	reported	igd
142459474	3.87614e-49	0.0122088	31244	8	-0.179887	eqtl-a-ENSG00000022567	rs13267647	T	G	0.373726	SLC45A4	TRUE	reported	igd
142286963	6.50279e-46	0.0429195	26897	8	0.610491	eqtl-a-ENSG00000022567	rs141832319	T	C	0.019332	SLC45A4	TRUE	reported	igd
142306200	1e-200	0.0159885	27421	8	-0.509868	eqtl-a-ENSG00000022567	rs34510023	C	T	0.152522	SLC45A4	TRUE	reported	igd
139839423	6.96354e-09	0.0118894	30971	6	-0.0688623	eqtl-a-ENSG00000022840	rs643381	A	C	0.501255	RNF10	TRUE	reported	igd
30128442	6.45967e-09	0.0235911	26412	6	-0.13693	eqtl-a-ENSG00000022840	rs12212092	T	C	0.068141	RNF10	TRUE	reported	igd
50427982	3.22478e-16	0.0119364	31684	7	0.0974563	eqtl-a-ENSG00000022840	rs6592965	A	G	0.449532	RNF10	TRUE	reported	igd
120878530	1e-200	0.0121936	31669	12	0.379209	eqtl-a-ENSG00000022840	rs8903	C	T	0.664417	RNF10	TRUE	reported	igd
121627748	8.46447e-13	0.0178992	31567	12	0.12804	eqtl-a-ENSG00000022840	rs75268007	G	C	0.126057	RNF10	TRUE	reported	igd
33875262	1.18032e-200	0.0125198	31185	17	0.378388	eqtl-a-ENSG00000022840	rs8073060	A	T	0.305723	RNF10	TRUE	reported	igd
4502201	1.72465e-11	0.0119223	27399	19	0.0802087	eqtl-a-ENSG00000022840	rs8887	C	T	0.539821	RNF10	TRUE	reported	igd
4157072	6.69885e-71	0.0122165	31569	20	-0.217489	eqtl-a-ENSG00000022840	rs6084653	G	C	0.36636	RNF10	TRUE	reported	igd
55991637	2.20689e-09	0.0118907	26332	20	0.071129	eqtl-a-ENSG00000022840	rs6014993	G	A	0.490224	RNF10	TRUE	reported	igd
43116830	1.1207e-09	0.0127838	31644	5	0.0778662	eqtl-a-ENSG00000022976	rs1532331	T	G	0.683885	ZNF839	TRUE	reported	igd
102360916	2.26511e-10	0.0186961	31643	14	-0.118573	eqtl-a-ENSG00000022976	rs2251246	A	G	0.114063	ZNF839	TRUE	reported	igd
102866362	9.33684e-24	0.0134528	26379	14	-0.13518	eqtl-a-ENSG00000022976	rs11626217	A	G	0.735921	ZNF839	TRUE	reported	igd
123297570	2.19533e-62	0.0157749	25738	11	-0.262953	eqtl-a-ENSG00000023171	rs10893036	A	G	0.167737	GRAMD1B	TRUE	reported	igd
123280309	1.99756e-19	0.0195633	26196	11	0.176336	eqtl-a-ENSG00000023171	rs2282561	T	C	0.10254	GRAMD1B	TRUE	reported	igd
123330774	6.89763e-98	0.0148475	25751	11	0.311765	eqtl-a-ENSG00000023171	rs55837399	T	A	0.193113	GRAMD1B	TRUE	reported	igd
123355391	2.31686e-94	0.0145061	26079	11	0.298945	eqtl-a-ENSG00000023171	rs35923643	G	A	0.20576	GRAMD1B	TRUE	reported	igd
56849749	8.47149e-09	0.012236	30721	3	-0.070467	eqtl-a-ENSG00000023892	rs1354034	C	T	0.618137	DEF6	TRUE	reported	igd
35748253	2.36646e-12	0.0125291	30605	6	-0.0878417	eqtl-a-ENSG00000023892	rs1326757	C	A	0.658514	DEF6	TRUE	reported	igd
35536195	3.18787e-16	0.0128389	29939	6	0.104841	eqtl-a-ENSG00000023892	rs6457834	A	C	0.690034	DEF6	TRUE	reported	igd
34988391	1e-200	0.013335	30383	6	0.414313	eqtl-a-ENSG00000023892	rs2689089	A	C	0.752084	DEF6	TRUE	reported	igd
34416441	3.52128e-13	0.0170194	30721	6	0.123782	eqtl-a-ENSG00000023892	rs34307089	C	T	0.142001	DEF6	TRUE	reported	igd
35408341	3.38065e-76	0.032312	30275	6	-0.596905	eqtl-a-ENSG00000023892	rs10947546	A	G	0.0343042	DEF6	TRUE	reported	igd
150003189	4.28154e-77	0.0241339	25827	1	0.44852	eqtl-a-ENSG00000023902	rs16833244	G	C	0.0633833	PLEKHO1	TRUE	reported	igd
56849749	1.32739e-10	0.0122325	26609	3	0.0785802	eqtl-a-ENSG00000023902	rs1354034	C	T	0.618137	PLEKHO1	TRUE	reported	igd
144385777	1.64135e-12	0.0266108	20660	6	-0.187923	eqtl-a-ENSG00000023902	rs149110519	T	C	0.0526158	PLEKHO1	TRUE	reported	igd
35572163	3.24265e-12	0.0197364	25090	14	-0.137498	eqtl-a-ENSG00000023902	rs111778408	A	G	0.100785	PLEKHO1	TRUE	reported	igd
144385777	3.90301e-14	0.0266039	10586	6	-0.201237	eqtl-a-ENSG00000024048	rs149110519	T	C	0.0526158	UBR2	TRUE	reported	igd
42518706	1.60879e-18	0.0132045	14262	6	-0.115961	eqtl-a-ENSG00000024048	rs9381192	A	G	0.718957	UBR2	TRUE	reported	igd
42537608	4.97622e-60	0.0274459	14261	6	-0.448512	eqtl-a-ENSG00000024048	rs12191298	G	A	0.0485052	UBR2	TRUE	reported	igd
50370254	2.61156e-15	0.0166448	13100	7	0.13163	eqtl-a-ENSG00000024048	rs149007767	T	C	0.149708	UBR2	TRUE	reported	igd
139100194	7.06318e-157	0.012431	31683	6	0.331719	eqtl-a-ENSG00000024862	rs6915060	C	T	0.321745	CCDC28A	TRUE	reported	igd
138908551	3.6166e-13	0.0148624	31481	6	-0.108035	eqtl-a-ENSG00000024862	rs9385834	A	T	0.199614	CCDC28A	TRUE	reported	igd
99144154	1.0266e-26	0.0129666	31569	10	-0.138731	eqtl-a-ENSG00000024862	rs11189181	G	A	0.297492	CCDC28A	TRUE	reported	igd
148200011	4.94538e-09	0.0120527	31569	5	0.0704949	eqtl-a-ENSG00000025039	rs56330463	C	T	0.582097	RRAGD	TRUE	reported	igd
90020448	1e-200	0.0142362	31683	6	0.447276	eqtl-a-ENSG00000025039	rs3822872	C	T	0.205652	RRAGD	TRUE	reported	igd
89696501	3.84946e-17	0.011899	30902	6	-0.100157	eqtl-a-ENSG00000025039	rs4707512	G	A	0.467437	RRAGD	TRUE	reported	igd
90296811	2.99916e-119	0.0170327	31227	6	-0.395468	eqtl-a-ENSG00000025039	rs4593337	G	A	0.863854	RRAGD	TRUE	reported	igd
89263474	1.50491e-08	0.0121417	31682	6	-0.0687339	eqtl-a-ENSG00000025039	rs9444630	G	A	0.39873	RRAGD	TRUE	reported	igd
122345048	2.52116e-25	0.0502597	24803	6	-0.522615	eqtl-a-ENSG00000025156	rs139360283	T	C	0.0141159	HSF2	TRUE	reported	igd
123005700	1.47877e-17	0.0144871	30941	6	0.123559	eqtl-a-ENSG00000025156	rs12196116	G	A	0.213497	HSF2	TRUE	reported	igd
122378500	1.1392e-64	0.0265796	30757	6	-0.45134	eqtl-a-ENSG00000025156	rs12665320	T	G	0.0518227	HSF2	TRUE	reported	igd
122709984	1e-200	0.012682	31470	6	0.384436	eqtl-a-ENSG00000025156	rs530928	T	C	0.292119	HSF2	TRUE	reported	igd
47077699	4.32414e-23	0.0376715	13013	11	-0.372801	eqtl-a-ENSG00000025434	rs113083342	G	A	0.0254361	NR1H3	TRUE	reported	igd
47285353	1.53638e-23	0.0402646	24973	11	-0.40261	eqtl-a-ENSG00000025434	rs143506177	C	T	0.0221882	NR1H3	TRUE	reported	igd
47353899	1.02754e-19	0.0337648	26278	11	-0.306784	eqtl-a-ENSG00000025434	rs11039186	T	C	0.0319088	NR1H3	TRUE	reported	igd
47585758	1.3135e-10	0.0380687	19297	11	0.244622	eqtl-a-ENSG00000025434	rs191300557	A	G	0.0249965	NR1H3	TRUE	reported	igd
47359954	4.7687e-11	0.0485246	3086	11	-0.319185	eqtl-a-ENSG00000025434	rs3729949	T	C	0.0152301	NR1H3	TRUE	reported	igd
48059091	1.38038e-105	0.016885	31569	11	-0.368493	eqtl-a-ENSG00000025434	rs61914719	T	C	0.139711	NR1H3	TRUE	reported	igd
46441384	1.11096e-13	0.0375901	25482	11	-0.279182	eqtl-a-ENSG00000025434	rs140502323	A	G	0.0256285	NR1H3	TRUE	reported	igd
46370636	1e-200	0.0337759	26376	11	1.15979	eqtl-a-ENSG00000025434	rs61882680	T	C	0.0295291	NR1H3	TRUE	reported	igd
51080760	1.99067e-44	0.0237887	22543	22	-0.332628	eqtl-a-ENSG00000025708	rs134774	G	A	0.933888	TYMP	TRUE	reported	igd
50651785	4.4761e-18	0.0195813	19634	22	0.169692	eqtl-a-ENSG00000025708	rs73187263	T	C	0.102378	TYMP	TRUE	reported	igd
50835954	6.93905e-16	0.0400523	20813	22	-0.323282	eqtl-a-ENSG00000025708	rs56211323	G	A	0.0224859	TYMP	TRUE	reported	igd
50935082	1e-200	0.0116358	14198	22	0.417931	eqtl-a-ENSG00000025708	rs134970	C	T	0.601374	TYMP	TRUE	reported	igd
50928876	3.12464e-20	0.0359315	13738	22	-0.331094	eqtl-a-ENSG00000025708	rs56235139	A	G	0.0280605	TYMP	TRUE	reported	igd
43435386	1e-200	0.0127084	31341	20	-0.440191	eqtl-a-ENSG00000025772	rs1555303	G	A	0.281257	TOMM34	TRUE	reported	igd
43589633	1e-200	0.010919	30406	20	-0.566283	eqtl-a-ENSG00000025772	rs2180292	G	C	0.479018	TOMM34	TRUE	reported	igd
43370519	8.85727e-62	0.011957	31564	20	-0.198313	eqtl-a-ENSG00000025772	rs34485448	G	T	0.416513	TOMM34	TRUE	reported	igd
44459142	1.54703e-12	0.0333941	29140	20	-0.236099	eqtl-a-ENSG00000025772	rs147793637	C	T	0.0327239	TOMM34	TRUE	reported	igd
182323766	2.16441e-10	0.0119885	14263	2	0.0761151	eqtl-a-ENSG00000026025	rs1375493	A	G	0.565077	VIM	TRUE	reported	igd
127009395	2.08209e-13	0.0158204	14263	9	-0.116173	eqtl-a-ENSG00000026025	rs55793580	T	C	0.169838	VIM	TRUE	reported	igd
17015144	2.27353e-32	0.0124749	14263	10	0.147769	eqtl-a-ENSG00000026025	rs2932908	A	G	0.656902	VIM	TRUE	reported	igd
17281756	2.84708e-73	0.0133396	14247	10	0.241527	eqtl-a-ENSG00000026025	rs165530	C	A	0.735479	VIM	TRUE	reported	igd
17143000	1.75711e-09	0.0128936	14263	10	-0.0776027	eqtl-a-ENSG00000026025	rs12261966	T	C	0.306438	VIM	TRUE	reported	igd
111833788	1.28233e-13	0.0119159	11496	12	0.0882755	eqtl-a-ENSG00000026025	rs10774624	A	G	0.538565	VIM	TRUE	reported	igd
50370254	5.60531e-14	0.0166483	29328	7	0.125149	eqtl-a-ENSG00000026103	rs149007767	T	C	0.149708	FAS	TRUE	reported	igd
28724374	1.11096e-13	0.0131018	30606	7	0.0973068	eqtl-a-ENSG00000026103	rs56388170	T	G	0.289189	FAS	TRUE	reported	igd
90741615	1e-200	0.0113413	30817	10	-0.444004	eqtl-a-ENSG00000026103	rs7082101	A	C	0.460288	FAS	TRUE	reported	igd
90714791	2.13157e-12	0.0118908	25316	10	0.0835399	eqtl-a-ENSG00000026103	rs7095848	A	G	0.51839	FAS	TRUE	reported	igd
90777663	2.81125e-36	0.0133084	30820	10	0.167387	eqtl-a-ENSG00000026103	rs11202926	C	T	0.271495	FAS	TRUE	reported	igd
167500562	1e-200	0.0105432	26609	6	0.660255	eqtl-a-ENSG00000026297	rs204295	T	C	0.475178	RNASET2	TRUE	reported	igd
167264780	1.64771e-09	0.0469329	10732	6	0.282977	eqtl-a-ENSG00000026297	rs118051809	T	C	0.0163064	RNASET2	TRUE	reported	igd
167630830	9.14956e-24	0.0493459	17566	6	0.495946	eqtl-a-ENSG00000026297	rs17617310	C	T	0.014659	RNASET2	TRUE	reported	igd
167345772	1e-200	0.0118675	26280	6	0.507935	eqtl-a-ENSG00000026297	rs62436418	C	T	0.334551	RNASET2	TRUE	reported	igd
167818102	3.92013e-19	0.0119022	26609	6	-0.106398	eqtl-a-ENSG00000026297	rs4235920	C	T	0.536773	RNASET2	TRUE	reported	igd
182323766	8.09841e-17	0.0119762	31569	2	0.0997595	eqtl-a-ENSG00000026508	rs1375493	A	G	0.565077	CD44	TRUE	reported	igd
34702158	2.55971e-09	0.018303	31682	11	0.109042	eqtl-a-ENSG00000026508	rs286873	T	G	0.119837	CD44	TRUE	reported	igd
35129172	1.77296e-33	0.011872	31346	11	-0.143147	eqtl-a-ENSG00000026508	rs507230	A	G	0.535153	CD44	TRUE	reported	igd
35250518	6.24022e-60	0.0121706	31563	11	-0.198721	eqtl-a-ENSG00000026508	rs927335	T	A	0.376359	CD44	TRUE	reported	igd
182323766	9.18967e-17	0.0119763	31569	2	0.0995796	eqtl-a-ENSG00000026652	rs1375493	A	G	0.565077	AGPAT4	TRUE	reported	igd
161657657	3.49189e-10	0.0394845	28527	6	-0.247765	eqtl-a-ENSG00000026652	rs112049074	T	C	0.0231963	AGPAT4	TRUE	reported	igd
161694612	2.68349e-19	0.0170769	30817	6	0.153369	eqtl-a-ENSG00000026652	rs6914451	G	C	0.140529	AGPAT4	TRUE	reported	igd
161566909	1.26212e-50	0.0172504	31684	6	0.258135	eqtl-a-ENSG00000026652	rs6455707	C	T	0.135556	AGPAT4	TRUE	reported	igd
127009395	2.40713e-12	0.0158231	31569	9	-0.110896	eqtl-a-ENSG00000026652	rs55793580	T	C	0.169838	AGPAT4	TRUE	reported	igd
111904371	4.24424e-12	0.0119063	28417	12	0.0824988	eqtl-a-ENSG00000026652	rs4766578	A	T	0.531061	AGPAT4	TRUE	reported	igd
26344975	1e-200	0.0114998	31684	6	0.462071	eqtl-a-ENSG00000026950	rs10946812	C	G	0.401857	BTN3A1	TRUE	reported	igd
26702788	5.45381e-31	0.016855	20879	6	0.195115	eqtl-a-ENSG00000026950	rs10946846	G	A	0.144356	BTN3A1	TRUE	reported	igd
25579846	6.99697e-09	0.012509	31568	6	0.0724398	eqtl-a-ENSG00000026950	rs3804122	G	A	0.344582	BTN3A1	TRUE	reported	igd
111865049	7.24703e-10	0.0119211	28418	12	-0.0734409	eqtl-a-ENSG00000026950	rs7310615	G	C	0.537476	BTN3A1	TRUE	reported	igd
57005479	1.90722e-20	0.0119625	31300	16	-0.11086	eqtl-a-ENSG00000026950	rs1532624	A	C	0.437102	BTN3A1	TRUE	reported	igd
62015885	3.63756e-08	0.0248458	31568	14	-0.136841	eqtl-a-ENSG00000027075	rs76537762	A	G	0.0609784	PRKCH	TRUE	reported	igd
61874448	4.47404e-20	0.0130328	31684	14	-0.11959	eqtl-a-ENSG00000027075	rs767755	A	G	0.706603	PRKCH	TRUE	reported	igd
61978571	3.39782e-13	0.0129155	29767	14	0.0939928	eqtl-a-ENSG00000027075	rs1088683	T	C	0.696055	PRKCH	TRUE	reported	igd
173205318	1.08593e-16	0.0137052	31569	5	0.113683	eqtl-a-ENSG00000027697	rs2594836	A	G	0.749651	IFNGR1	TRUE	reported	igd
137239438	2.50952e-10	0.0119582	31567	6	0.075651	eqtl-a-ENSG00000027697	rs9494599	G	C	0.554601	IFNGR1	TRUE	reported	igd
137540335	6.62064e-68	0.0138938	28704	6	-0.241928	eqtl-a-ENSG00000027697	rs11754268	T	C	0.234754	IFNGR1	TRUE	reported	igd
28724374	7.81502e-09	0.0131119	31355	7	0.0756882	eqtl-a-ENSG00000027697	rs56388170	T	G	0.289189	IFNGR1	TRUE	reported	igd
16170764	5.27679e-09	0.0118969	31569	17	0.0694576	eqtl-a-ENSG00000027697	rs7210990	A	C	0.481977	IFNGR1	TRUE	reported	igd
176988579	1.53674e-21	0.0396468	17184	5	-0.377929	eqtl-a-ENSG00000027847	rs143658086	T	C	0.0229168	B4GALT7	TRUE	reported	igd
176997824	1e-200	0.0126899	27526	5	-0.407302	eqtl-a-ENSG00000027847	rs62398472	T	C	0.287894	B4GALT7	TRUE	reported	igd
177473975	4.73456e-08	0.04135	26524	5	-0.225813	eqtl-a-ENSG00000027847	rs116276523	G	A	0.0211199	B4GALT7	TRUE	reported	igd
12242458	2.81968e-76	0.0141151	31345	1	-0.260892	eqtl-a-ENSG00000028137	rs6697733	C	T	0.223582	TNFRSF1B	TRUE	reported	igd
156255456	3.13812e-10	0.0131353	31298	1	0.0826471	eqtl-a-ENSG00000028137	rs6684514	A	G	0.287248	TNFRSF1B	TRUE	reported	igd
144385777	3.04411e-09	0.0266246	25735	6	0.157863	eqtl-a-ENSG00000028137	rs149110519	T	C	0.0526158	TNFRSF1B	TRUE	reported	igd
28724374	1.6384e-08	0.0131125	31355	7	0.0740399	eqtl-a-ENSG00000028137	rs56388170	T	G	0.289189	TNFRSF1B	TRUE	reported	igd
50428428	1.60214e-13	0.0123354	31185	7	0.0910168	eqtl-a-ENSG00000029534	rs12718597	A	C	0.365482	ANK1	TRUE	reported	igd
41616478	5.31007e-19	0.0125468	31567	8	-0.111735	eqtl-a-ENSG00000029534	rs11989912	A	G	0.338027	ANK1	TRUE	reported	igd
41509915	1.6308e-99	0.0117634	31566	8	0.249087	eqtl-a-ENSG00000029534	rs4736819	T	C	0.543505	ANK1	TRUE	reported	igd
33875262	1.96472e-22	0.0128753	31185	17	0.125453	eqtl-a-ENSG00000029534	rs8073060	A	T	0.305723	ANK1	TRUE	reported	igd
155556797	1.47775e-20	0.0155952	31470	6	0.144952	eqtl-a-ENSG00000029639	rs56238103	T	C	0.175598	TFB1M	TRUE	reported	igd
156021514	7.72325e-12	0.0430039	1926	6	-0.294297	eqtl-a-ENSG00000029639	rs138028287	C	T	0.0194704	TFB1M	TRUE	reported	igd
155625104	2.37684e-165	0.0117645	31470	6	-0.32241	eqtl-a-ENSG00000029639	rs9371371	G	A	0.5836	TFB1M	TRUE	reported	igd
4717255	6.34498e-09	0.0451963	17206	17	-0.262473	eqtl-a-ENSG00000029725	rs62073600	C	T	0.0176101	RABEP1	TRUE	reported	igd
4863626	7.37564e-14	0.0452221	19453	17	-0.338307	eqtl-a-ENSG00000029725	rs138742777	A	G	0.0175616	RABEP1	TRUE	reported	igd
4958757	1e-200	0.0189343	30902	17	0.574702	eqtl-a-ENSG00000029725	rs56343966	T	C	0.103458	RABEP1	TRUE	reported	igd
5257792	2.16621e-56	0.0372816	31240	17	0.589904	eqtl-a-ENSG00000029725	rs78438561	G	T	0.0257023	RABEP1	TRUE	reported	igd
5175454	1e-200	0.0181124	31569	17	0.602905	eqtl-a-ENSG00000029725	rs57747791	T	A	0.112856	RABEP1	TRUE	reported	igd
4858330	3.91562e-12	0.0417811	11879	17	-0.289961	eqtl-a-ENSG00000029725	rs192217367	G	A	0.0206496	RABEP1	TRUE	reported	igd
5270691	2.83988e-29	0.0429623	19561	17	-0.482544	eqtl-a-ENSG00000029725	rs150231236	C	T	0.019398	RABEP1	TRUE	reported	igd
33689629	1.66495e-37	0.0236945	14263	6	-0.303259	eqtl-a-ENSG00000030110	rs10947433	A	G	0.0668383	BAK1	TRUE	reported	igd
33893513	4.54674e-13	0.0304259	13432	6	-0.220235	eqtl-a-ENSG00000030110	rs2147428	G	T	0.9603	BAK1	TRUE	reported	igd
33895406	3.38844e-25	0.0345962	14263	6	0.358777	eqtl-a-ENSG00000030110	rs78117618	T	C	0.0302896	BAK1	TRUE	reported	igd
33463961	1e-200	0.0120743	14263	6	-0.409263	eqtl-a-ENSG00000030110	rs35144104	T	C	0.3409	BAK1	TRUE	reported	igd
33411673	2.23409e-16	0.0464401	11159	6	0.381227	eqtl-a-ENSG00000030110	rs191549504	C	T	0.0166232	BAK1	TRUE	reported	igd
43561780	4.87304e-20	0.011895	31240	2	-0.109038	eqtl-a-ENSG00000030582	rs7563201	A	G	0.466469	GRN	TRUE	reported	igd
43360065	9.44539e-09	0.0136513	26953	2	0.0783638	eqtl-a-ENSG00000030582	rs28498283	T	A	0.254318	GRN	TRUE	reported	igd
144385777	1.25806e-14	0.0266018	25735	6	-0.205097	eqtl-a-ENSG00000030582	rs149110519	T	C	0.0526158	GRN	TRUE	reported	igd
50370254	6.46696e-36	0.0165899	30077	7	-0.207559	eqtl-a-ENSG00000030582	rs149007767	T	C	0.149708	GRN	TRUE	reported	igd
42417164	3.01995e-122	0.0203497	28465	17	0.478479	eqtl-a-ENSG00000030582	rs114641762	A	C	0.0905088	GRN	TRUE	reported	igd
42490912	1.97288e-11	0.0360798	27921	17	-0.24202	eqtl-a-ENSG00000030582	rs12451763	T	C	0.0279042	GRN	TRUE	reported	igd
119023438	1.2697e-86	0.013749	26107	3	-0.27122	eqtl-a-ENSG00000031081	rs11914541	G	A	0.239931	ARHGAP31	TRUE	reported	igd
118738066	1.40314e-11	0.0281427	26108	3	-0.190172	eqtl-a-ENSG00000031081	rs76136755	C	T	0.0467688	ARHGAP31	TRUE	reported	igd
119252208	2.58488e-09	0.0157559	26100	3	-0.0938406	eqtl-a-ENSG00000031081	rs34844599	C	T	0.171877	ARHGAP31	TRUE	reported	igd
50225824	1.5729e-11	0.0306403	30546	6	-0.20654	eqtl-a-ENSG00000031691	rs78140402	C	A	0.0391426	CENPQ	TRUE	reported	igd
49522865	2.60735e-12	0.0130699	31684	6	0.0914566	eqtl-a-ENSG00000031691	rs9367361	T	G	0.2918	CENPQ	TRUE	reported	igd
49054765	1e-200	0.0118751	31671	6	-0.389617	eqtl-a-ENSG00000031691	rs6938215	A	G	0.628854	CENPQ	TRUE	reported	igd
21082931	2.24595e-18	0.0121767	25056	13	-0.106478	eqtl-a-ENSG00000032742	rs9552218	T	C	0.611256	IFT88	TRUE	reported	igd
21122165	1e-200	0.0114751	28916	13	0.377753	eqtl-a-ENSG00000032742	rs7999297	G	A	0.512877	IFT88	TRUE	reported	igd
21526636	3.06613e-10	0.0203691	31557	13	-0.128229	eqtl-a-ENSG00000032742	rs9316031	T	C	0.0939695	IFT88	TRUE	reported	igd
70240333	9.9426e-15	0.0334171	17597	1	-0.258645	eqtl-a-ENSG00000033122	rs11808152	G	A	0.0326535	LRRC7	TRUE	reported	igd
69988363	1e-200	0.0127191	18572	1	-0.402618	eqtl-a-ENSG00000033122	rs12049210	G	A	0.713417	LRRC7	TRUE	reported	igd
70083457	1.46319e-15	0.0241965	18578	1	-0.193088	eqtl-a-ENSG00000033122	rs61782217	A	G	0.0643767	LRRC7	TRUE	reported	igd
57823476	9.39723e-27	0.0147477	31300	4	0.157911	eqtl-a-ENSG00000033627	rs17081935	T	C	0.202608	ATP6V0A1	TRUE	reported	igd
142337790	1.0727e-09	0.0124624	24943	8	-0.0759969	eqtl-a-ENSG00000033627	rs6986779	T	C	0.349935	ATP6V0A1	TRUE	reported	igd
40608536	1.19179e-41	0.0230779	31684	17	0.312016	eqtl-a-ENSG00000033627	rs3760387	T	G	0.0706528	ATP6V0A1	TRUE	reported	igd
40380203	3.35158e-08	0.0483666	23680	17	-0.267076	eqtl-a-ENSG00000033627	rs117107843	A	G	0.0153453	ATP6V0A1	TRUE	reported	igd
68213895	1.9948e-11	0.0121233	30902	15	0.0813024	eqtl-a-ENSG00000033800	rs436903	A	G	0.598734	PIAS1	TRUE	reported	igd
68324830	1e-200	0.0115772	30902	15	-0.361598	eqtl-a-ENSG00000033800	rs7179875	A	G	0.447129	PIAS1	TRUE	reported	igd
68619631	1.42856e-25	0.0156659	31567	15	-0.163748	eqtl-a-ENSG00000033800	rs11072006	A	T	0.826759	PIAS1	TRUE	reported	igd
32424882	1.29631e-10	0.012601	30211	6	0.0809917	eqtl-a-ENSG00000034053	rs7763262	C	T	0.666017	APBA2	TRUE	reported	igd
94450233	2.4896e-08	0.0120132	31484	10	0.0669643	eqtl-a-ENSG00000034053	rs9420589	T	G	0.428682	APBA2	TRUE	reported	igd
111904371	1.43771e-09	0.0119111	28417	12	-0.0720764	eqtl-a-ENSG00000034053	rs4766578	A	T	0.531061	APBA2	TRUE	reported	igd
29359671	2.19599e-09	0.0164941	31067	15	-0.0986759	eqtl-a-ENSG00000034053	rs28628664	T	C	0.153413	APBA2	TRUE	reported	igd
29034720	3.85727e-09	0.0119031	24814	15	-0.0701118	eqtl-a-ENSG00000034053	rs12101582	C	G	0.475556	APBA2	TRUE	reported	igd
29234864	1.04954e-120	0.0174392	31185	15	0.407409	eqtl-a-ENSG00000034053	rs1540642	C	T	0.128705	APBA2	TRUE	reported	igd
30942625	2.53858e-08	0.0122263	31185	16	0.0681067	eqtl-a-ENSG00000034053	rs10782001	A	G	0.616392	APBA2	TRUE	reported	igd
248039451	3.65426e-43	0.012502	31470	1	-0.172202	eqtl-a-ENSG00000034152	rs3811444	T	C	0.337611	MAP2K3	TRUE	reported	igd
205237137	4.14286e-13	0.0122342	31470	1	0.0887105	eqtl-a-ENSG00000034152	rs1668871	C	T	0.380783	MAP2K3	TRUE	reported	igd
60719970	1.58782e-08	0.016465	31086	2	-0.0930567	eqtl-a-ENSG00000034152	rs766432	A	C	0.845872	MAP2K3	TRUE	reported	igd
173287851	8.4217e-20	0.012132	31470	5	0.110495	eqtl-a-ENSG00000034152	rs875741	A	G	0.396388	MAP2K3	TRUE	reported	igd
30128442	1.31522e-16	0.0235622	26198	6	-0.194906	eqtl-a-ENSG00000034152	rs12212092	T	C	0.068141	MAP2K3	TRUE	reported	igd
50427982	1e-200	0.0115676	31470	7	0.363133	eqtl-a-ENSG00000034152	rs6592965	A	G	0.449532	MAP2K3	TRUE	reported	igd
21178335	2.8774e-13	0.0125847	31141	17	-0.0918655	eqtl-a-ENSG00000034152	rs4986004	C	A	0.33516	MAP2K3	TRUE	reported	igd
40005650	1.64029e-08	0.0222779	31355	17	0.125783	eqtl-a-ENSG00000034152	rs11079018	G	A	0.922832	MAP2K3	TRUE	reported	igd
27179590	2.8132e-42	0.014376	27110	17	-0.195884	eqtl-a-ENSG00000034152	rs35033748	C	T	0.215702	MAP2K3	TRUE	reported	igd
55991637	3.80216e-08	0.011893	26118	20	0.0654117	eqtl-a-ENSG00000034152	rs6014993	G	A	0.490224	MAP2K3	TRUE	reported	igd
23368	1e-200	0.0127628	17341	2	0.451343	eqtl-a-ENSG00000035115	rs12714397	A	C	0.275878	SH3YL1	TRUE	reported	igd
659381	2.19331e-32	0.0146778	30557	2	-0.173908	eqtl-a-ENSG00000035115	rs7591830	G	C	0.204713	SH3YL1	TRUE	reported	igd
310687	3.00608e-149	0.0155787	30746	2	-0.405346	eqtl-a-ENSG00000035115	rs6754607	G	A	0.832749	SH3YL1	TRUE	reported	igd
661048	1.00069e-12	0.0205751	31016	2	0.146709	eqtl-a-ENSG00000035115	rs6734782	C	A	0.908195	SH3YL1	TRUE	reported	igd
47262246	1.26891e-08	0.0122937	28917	3	-0.0699535	eqtl-a-ENSG00000035115	rs11920354	A	C	0.372903	SH3YL1	TRUE	reported	igd
118153977	7.89405e-11	0.0128668	31569	1	0.0836692	eqtl-a-ENSG00000035403	rs826415	G	T	0.308498	VCL	TRUE	reported	igd
56849749	1e-200	0.0117966	31684	3	0.392426	eqtl-a-ENSG00000035403	rs1354034	C	T	0.618137	VCL	TRUE	reported	igd
144385777	2.71206e-11	0.0266159	25735	6	0.177302	eqtl-a-ENSG00000035403	rs149110519	T	C	0.0526158	VCL	TRUE	reported	igd
99192919	2.30409e-22	0.0139512	26161	9	0.13571	eqtl-a-ENSG00000035403	rs10820606	C	A	0.236914	VCL	TRUE	reported	igd
76027514	2.21259e-50	0.0122306	23725	10	0.182561	eqtl-a-ENSG00000035403	rs61863650	T	G	0.370107	VCL	TRUE	reported	igd
75773362	1.83358e-14	0.0126208	31017	10	0.0966983	eqtl-a-ENSG00000035403	rs1403629	G	C	0.668915	VCL	TRUE	reported	igd
75867193	1e-200	0.0169752	31684	10	-0.706367	eqtl-a-ENSG00000035403	rs2279648	T	G	0.125164	VCL	TRUE	reported	igd
243268	2.22177e-28	0.0142589	31569	11	0.157545	eqtl-a-ENSG00000035403	rs505404	G	T	0.222031	VCL	TRUE	reported	igd
122216910	1.17761e-21	0.0189886	30031	12	0.181535	eqtl-a-ENSG00000035403	rs11553699	G	A	0.10963	VCL	TRUE	reported	igd
54712308	1.21451e-19	0.0120663	31684	12	0.109414	eqtl-a-ENSG00000035403	rs10876550	A	G	0.590064	VCL	TRUE	reported	igd
33864771	1.25661e-17	0.0290592	29836	17	0.248389	eqtl-a-ENSG00000035403	rs8082605	T	G	0.0436372	VCL	TRUE	reported	igd
33886764	3.22329e-19	0.0508421	20854	17	0.455596	eqtl-a-ENSG00000035403	rs145171343	T	C	0.0138172	VCL	TRUE	reported	igd
20720973	1.02579e-08	0.0118899	31300	18	0.0680852	eqtl-a-ENSG00000035403	rs11082304	T	G	0.50307	VCL	TRUE	reported	igd
1923271	1.10999e-08	0.0131461	31684	20	-0.0751022	eqtl-a-ENSG00000035403	rs4814779	A	C	0.286694	VCL	TRUE	reported	igd
128297569	9.8553e-09	0.0121723	31355	3	0.0697888	eqtl-a-ENSG00000035664	rs9880192	C	G	0.392874	DAPK2	TRUE	reported	igd
64159176	9.93345e-14	0.0153574	25524	15	0.114288	eqtl-a-ENSG00000035664	rs113453908	T	C	0.183153	DAPK2	TRUE	reported	igd
64314274	1.735e-96	0.0164829	31352	15	0.343563	eqtl-a-ENSG00000035664	rs332280	T	C	0.85144	DAPK2	TRUE	reported	igd
38156712	4.8156e-10	0.0122441	30971	17	-0.0762182	eqtl-a-ENSG00000035664	rs4794822	T	C	0.380161	DAPK2	TRUE	reported	igd
85788175	1.70137e-20	0.011924	31569	2	0.110652	eqtl-a-ENSG00000035681	rs7568458	A	T	0.451312	NSMAF	TRUE	reported	igd
59344064	2.11446e-16	0.0402513	28620	8	0.33068	eqtl-a-ENSG00000035681	rs74884939	C	T	0.0222553	NSMAF	TRUE	reported	igd
59418851	1e-200	0.0122853	31684	8	0.462693	eqtl-a-ENSG00000035681	rs10106272	C	T	0.308354	NSMAF	TRUE	reported	igd
244461792	1e-200	0.0155668	30277	1	-0.635376	eqtl-a-ENSG00000035687	rs72765888	G	T	0.154672	ADSS2	TRUE	reported	igd
244416723	7.09414e-40	0.0120889	30054	1	0.159766	eqtl-a-ENSG00000035687	rs10754823	G	T	0.602826	ADSS2	TRUE	reported	igd
244532219	5.66761e-21	0.0137371	30601	1	-0.129075	eqtl-a-ENSG00000035687	rs4658419	T	A	0.751897	ADSS2	TRUE	reported	igd
244512342	5.61694e-17	0.01318	27015	1	0.110358	eqtl-a-ENSG00000035687	rs900892	G	A	0.283001	ADSS2	TRUE	reported	igd
68314440	3.74283e-38	0.0120833	21335	4	-0.156049	eqtl-a-ENSG00000035720	rs7681618	G	A	0.601094	STAP1	TRUE	reported	igd
68259882	8.21675e-15	0.0121995	26408	4	-0.0947209	eqtl-a-ENSG00000035720	rs4241679	A	T	0.614011	STAP1	TRUE	reported	igd
158252438	4.98058e-08	0.0244103	26295	5	-0.133083	eqtl-a-ENSG00000035720	rs17056278	G	C	0.0633351	STAP1	TRUE	reported	igd
31237858	5.6607e-10	0.012846	22220	6	-0.0796374	eqtl-a-ENSG00000035720	rs34794906	C	T	0.310471	STAP1	TRUE	reported	igd
38051348	5.84252e-18	0.0118723	26026	17	-0.102527	eqtl-a-ENSG00000035720	rs8067378	G	A	0.497388	STAP1	TRUE	reported	igd
44747947	1.4042e-09	0.0136698	26026	20	-0.0827733	eqtl-a-ENSG00000035720	rs4810485	G	T	0.746826	STAP1	TRUE	reported	igd
101267385	3.39883e-10	0.0124601	26280	3	-0.0782408	eqtl-a-ENSG00000035862	rs13062095	C	T	0.350092	TIMP2	TRUE	reported	igd
144385777	2.06443e-19	0.0265814	20446	6	0.239496	eqtl-a-ENSG00000035862	rs149110519	T	C	0.0526158	TIMP2	TRUE	reported	igd
76852828	1e-200	0.0152049	26395	17	0.469469	eqtl-a-ENSG00000035862	rs1384364	G	A	0.826299	TIMP2	TRUE	reported	igd
77133547	4.32126e-09	0.04235	15875	17	-0.248649	eqtl-a-ENSG00000035862	rs138905266	T	C	0.0201069	TIMP2	TRUE	reported	igd
76904160	7.87046e-16	0.0119441	25942	17	-0.0962231	eqtl-a-ENSG00000035862	rs6501264	T	C	0.446762	TIMP2	TRUE	reported	igd
8504421	1.41801e-08	0.0119903	31569	1	-0.0680019	eqtl-a-ENSG00000036448	rs159963	A	C	0.564555	MYOM2	TRUE	reported	igd
2066477	1e-200	0.0202004	31569	8	1.02396	eqtl-a-ENSG00000036448	rs62478453	G	A	0.0798105	MYOM2	TRUE	reported	igd
2226119	1.54383e-60	0.0372353	24719	8	0.611146	eqtl-a-ENSG00000036448	rs71519834	G	A	0.025733	MYOM2	TRUE	reported	igd
2114805	3.50348e-36	0.0357709	23196	8	-0.449279	eqtl-a-ENSG00000036448	rs186777105	G	A	0.0281717	MYOM2	TRUE	reported	igd
2966852	2.17721e-09	0.016477	31684	8	-0.0985984	eqtl-a-ENSG00000036448	rs750318	C	T	0.846199	MYOM2	TRUE	reported	igd
1971299	3.31589e-26	0.0119597	31017	8	0.126651	eqtl-a-ENSG00000036448	rs4876254	A	G	0.56555	MYOM2	TRUE	reported	igd
2046002	1e-200	0.0161971	31564	8	0.59767	eqtl-a-ENSG00000036448	rs3824184	A	G	0.143833	MYOM2	TRUE	reported	igd
2391533	7.08908e-09	0.044624	23970	8	-0.258315	eqtl-a-ENSG00000036448	rs17693117	T	C	0.0180736	MYOM2	TRUE	reported	igd
2522583	2.0488e-16	0.0118994	26065	8	-0.0978034	eqtl-a-ENSG00000036448	rs58084828	A	C	0.53192	MYOM2	TRUE	reported	igd
2123793	5.35797e-107	0.0356929	26395	8	-0.784235	eqtl-a-ENSG00000036448	rs111994531	G	A	0.0276501	MYOM2	TRUE	reported	igd
20130102	8.21107e-16	0.02697	31529	8	0.217138	eqtl-a-ENSG00000036565	rs56268521	A	G	0.051087	SLC18A1	TRUE	reported	igd
19905904	1.18577e-12	0.0225041	31196	8	0.159939	eqtl-a-ENSG00000036565	rs78299715	G	C	0.0753794	SLC18A1	TRUE	reported	igd
20010261	1e-200	0.0114286	31191	8	0.432951	eqtl-a-ENSG00000036565	rs73210887	T	G	0.438179	SLC18A1	TRUE	reported	igd
6573286	1.01438e-89	0.0302964	29265	5	0.608485	eqtl-a-ENSG00000037474	rs75506645	A	G	0.0390451	NSUN2	TRUE	reported	igd
6948198	4.35111e-20	0.0119303	31483	5	0.109511	eqtl-a-ENSG00000037474	rs34565284	A	G	0.449012	NSUN2	TRUE	reported	igd
6682677	2.30675e-35	0.0321819	29659	5	-0.399371	eqtl-a-ENSG00000037474	rs77431911	G	C	0.0350635	NSUN2	TRUE	reported	igd
6575251	1.55132e-28	0.0505468	24409	5	-0.560109	eqtl-a-ENSG00000037474	rs80037445	T	C	0.0139392	NSUN2	TRUE	reported	igd
6641556	2.50726e-22	0.0409237	27197	5	-0.397721	eqtl-a-ENSG00000037474	rs80329314	T	C	0.0214718	NSUN2	TRUE	reported	igd
6599940	1e-200	0.0162068	31684	5	0.705178	eqtl-a-ENSG00000037474	rs3776448	T	C	0.137942	NSUN2	TRUE	reported	igd
6585234	1e-200	0.0180447	31345	5	-0.671719	eqtl-a-ENSG00000037474	rs575421	C	T	0.888504	NSUN2	TRUE	reported	igd
13899223	1.1272e-129	0.01755	26318	19	-0.425201	eqtl-a-ENSG00000037757	rs34596409	A	G	0.126392	MRI1	TRUE	reported	igd
13865275	1e-200	0.0115041	27564	19	-0.363375	eqtl-a-ENSG00000037757	rs435207	T	A	0.503304	MRI1	TRUE	reported	igd
13858096	4.60469e-19	0.0129571	31354	19	-0.115594	eqtl-a-ENSG00000037757	rs383243	A	T	0.299532	MRI1	TRUE	reported	igd
178336508	1e-200	0.0232097	31237	4	-0.762272	eqtl-a-ENSG00000038002	rs55894716	C	T	0.065362	AGA	TRUE	reported	igd
178325212	1e-200	0.014293	30902	4	-0.466003	eqtl-a-ENSG00000038002	rs4690512	G	A	0.797905	AGA	TRUE	reported	igd
178633310	1.12357e-57	0.0327652	30543	4	-0.524498	eqtl-a-ENSG00000038002	rs141292540	T	C	0.0335323	AGA	TRUE	reported	igd
178895392	2.30356e-25	0.0118596	31231	4	-0.123422	eqtl-a-ENSG00000038002	rs13131197	T	G	0.492124	AGA	TRUE	reported	igd
179229358	2.51831e-08	0.0396306	20421	4	-0.220818	eqtl-a-ENSG00000038002	rs146343140	A	G	0.0230353	AGA	TRUE	reported	igd
92753336	8.69501e-09	0.0429779	21629	1	0.247321	eqtl-a-ENSG00000038427	rs141094656	C	T	0.0195137	VCAN	TRUE	reported	igd
182323766	8.62581e-20	0.0119705	31569	2	0.10899	eqtl-a-ENSG00000038427	rs1375493	A	G	0.565077	VCAN	TRUE	reported	igd
128297569	5.66239e-11	0.012168	31569	3	-0.0797284	eqtl-a-ENSG00000038427	rs9880192	C	G	0.392874	VCAN	TRUE	reported	igd
82832139	1.41286e-12	0.0118825	31569	5	-0.0841617	eqtl-a-ENSG00000038427	rs309560	G	C	0.497509	VCAN	TRUE	reported	igd
137881690	3.33503e-17	0.0126097	31240	7	0.10635	eqtl-a-ENSG00000038427	rs7785014	C	T	0.668332	VCAN	TRUE	reported	igd
113912553	6.87227e-15	0.0118964	31569	9	-0.0926346	eqtl-a-ENSG00000038427	rs10980797	G	A	0.472236	VCAN	TRUE	reported	igd
54685880	9.24485e-11	0.0256111	29836	12	-0.165924	eqtl-a-ENSG00000038427	rs35979828	T	C	0.0571059	VCAN	TRUE	reported	igd
40974023	3.22062e-08	0.0292395	29277	13	0.161665	eqtl-a-ENSG00000038427	rs77526211	A	G	0.0432109	VCAN	TRUE	reported	igd
103847287	1.38621e-10	0.0133535	30165	14	0.0856936	eqtl-a-ENSG00000038427	rs8022179	A	T	0.727869	VCAN	TRUE	reported	igd
85946450	8.51334e-16	0.0120247	31684	16	-0.0967559	eqtl-a-ENSG00000038427	rs424971	C	T	0.421674	VCAN	TRUE	reported	igd
16019984	6.39735e-85	0.0222759	31352	8	-0.434991	eqtl-a-ENSG00000038945	rs73665242	C	A	0.0751576	MSR1	TRUE	reported	igd
16166251	2.07109e-21	0.0452389	27283	8	0.429838	eqtl-a-ENSG00000038945	rs75959292	C	T	0.0175051	MSR1	TRUE	reported	igd
16510222	1.64589e-13	0.0236286	28703	8	0.174256	eqtl-a-ENSG00000038945	rs822284	C	T	0.0678005	MSR1	TRUE	reported	igd
16375320	1e-200	0.0127181	30532	8	-0.395229	eqtl-a-ENSG00000038945	rs73191891	T	C	0.287815	MSR1	TRUE	reported	igd
67997920	1.10261e-09	0.0171758	31077	16	-0.104666	eqtl-a-ENSG00000039068	rs3785100	C	T	0.139114	CDH1	TRUE	reported	igd
68827720	1.25256e-11	0.0330671	29616	16	0.224003	eqtl-a-ENSG00000039068	rs36085011	A	G	0.0334074	CDH1	TRUE	reported	igd
68811307	2.09411e-183	0.0116795	31467	16	0.337312	eqtl-a-ENSG00000039068	rs11642362	C	T	0.569345	CDH1	TRUE	reported	igd
56849749	1.98852e-08	0.0122367	31684	3	-0.0686858	eqtl-a-ENSG00000039523	rs1354034	C	T	0.618137	RIPOR1	TRUE	reported	igd
50370254	4.48849e-16	0.0166427	30077	7	-0.135214	eqtl-a-ENSG00000039523	rs149007767	T	C	0.149708	RIPOR1	TRUE	reported	igd
67607848	1.78238e-128	0.0208327	31567	16	-0.502355	eqtl-a-ENSG00000039523	rs111893345	T	C	0.0857429	RIPOR1	TRUE	reported	igd
34797943	2.92611e-08	0.0119513	31558	5	-0.0662772	eqtl-a-ENSG00000039560	rs13155753	G	A	0.449647	RAI14	TRUE	reported	igd
34541312	4.38733e-47	0.0158144	31355	5	0.227909	eqtl-a-ENSG00000039560	rs12153461	T	G	0.167713	RAI14	TRUE	reported	igd
34743608	3.2434e-68	0.0170926	31563	5	0.298323	eqtl-a-ENSG00000039560	rs56142210	A	C	0.137628	RAI14	TRUE	reported	igd
50370254	2.42829e-13	0.01665	29328	7	0.121928	eqtl-a-ENSG00000039650	rs149007767	T	C	0.149708	PNKP	TRUE	reported	igd
50300026	1e-200	0.0113992	23741	19	0.42704	eqtl-a-ENSG00000039650	rs28413128	G	A	0.454777	PNKP	TRUE	reported	igd
50362286	1.85353e-121	0.033392	29614	19	-0.782562	eqtl-a-ENSG00000039650	rs16981493	C	T	0.0315762	PNKP	TRUE	reported	igd
50434021	6.09397e-11	0.0263775	29086	19	0.172546	eqtl-a-ENSG00000039650	rs11554772	T	C	0.0536349	PNKP	TRUE	reported	igd
168904051	1e-200	0.0242304	24110	5	-0.796944	eqtl-a-ENSG00000040275	rs113640400	C	T	0.0595909	SPDL1	TRUE	reported	igd
169081212	3.47216e-19	0.0375408	20308	5	0.336091	eqtl-a-ENSG00000040275	rs140642519	A	G	0.0256513	SPDL1	TRUE	reported	igd
168900699	7.65068e-93	0.0122906	24908	5	-0.251199	eqtl-a-ENSG00000040275	rs255738	C	G	0.649127	SPDL1	TRUE	reported	igd
50370254	3.10778e-09	0.0166609	30077	7	0.0987292	eqtl-a-ENSG00000040633	rs149007767	T	C	0.149708	PHF23	TRUE	reported	igd
7112596	6.71429e-39	0.0338683	30546	17	0.441846	eqtl-a-ENSG00000040633	rs72837700	C	A	0.0315064	PHF23	TRUE	reported	igd
7163350	2.8774e-110	0.0167444	31684	17	-0.373587	eqtl-a-ENSG00000040633	rs1215	G	A	0.142283	PHF23	TRUE	reported	igd
56849749	1e-200	0.011828	31256	3	0.378849	eqtl-a-ENSG00000041353	rs1354034	C	T	0.618137	RAB27B	TRUE	reported	igd
106372219	1.7636e-13	0.0119388	30872	7	0.0879376	eqtl-a-ENSG00000041353	rs342293	G	C	0.450728	RAB27B	TRUE	reported	igd
4844265	1.6576e-08	0.0146662	31256	9	0.0827817	eqtl-a-ENSG00000041353	rs2236496	C	T	0.207279	RAB27B	TRUE	reported	igd
99192919	5.83311e-23	0.0139499	25848	9	0.137634	eqtl-a-ENSG00000041353	rs10820606	C	A	0.236914	RAB27B	TRUE	reported	igd
202856	8.74782e-45	0.0144671	25797	11	0.203135	eqtl-a-ENSG00000041353	rs11602954	A	G	0.211758	RAB27B	TRUE	reported	igd
54685880	5.94977e-11	0.0256103	29523	12	0.167624	eqtl-a-ENSG00000041353	rs35979828	T	C	0.0571059	RAB27B	TRUE	reported	igd
33875262	2.6212e-16	0.012888	30872	17	-0.105545	eqtl-a-ENSG00000041353	rs8073060	A	T	0.305723	RAB27B	TRUE	reported	igd
52488869	6.56448e-55	0.0133009	31256	18	0.207583	eqtl-a-ENSG00000041353	rs7244800	A	G	0.26942	RAB27B	TRUE	reported	igd
52559705	4.35712e-11	0.0127024	30589	18	-0.0837254	eqtl-a-ENSG00000041353	rs11872375	A	T	0.323557	RAB27B	TRUE	reported	igd
1923734	2.97783e-13	0.0125022	30872	20	-0.0912073	eqtl-a-ENSG00000041353	rs6136489	G	T	0.344366	RAB27B	TRUE	reported	igd
1819280	4.54025e-09	0.0118931	30102	20	0.069733	eqtl-a-ENSG00000041353	rs156356	C	T	0.48686	RAB27B	TRUE	reported	igd
109074098	6.23304e-20	0.0205619	26494	13	-0.187936	eqtl-a-ENSG00000041515	rs58251014	T	G	0.0917	MYO16	TRUE	reported	igd
109004653	8.88996e-28	0.0132823	26605	13	0.145091	eqtl-a-ENSG00000041515	rs9301290	G	C	0.274403	MYO16	TRUE	reported	igd
108957063	1e-200	0.0129139	25942	13	0.568627	eqtl-a-ENSG00000041515	rs9520836	G	A	0.248516	MYO16	TRUE	reported	igd
194354509	1e-200	0.0123822	25984	3	-0.385149	eqtl-a-ENSG00000041802	rs6437393	T	G	0.316214	LSG1	TRUE	reported	igd
194418689	1e-200	0.0185044	26264	3	0.776544	eqtl-a-ENSG00000041802	rs73890213	T	C	0.102479	LSG1	TRUE	reported	igd
194430723	6.00759e-15	0.0172687	20673	3	-0.134763	eqtl-a-ENSG00000041802	rs4677623	T	G	0.862937	LSG1	TRUE	reported	igd
43116830	1.10739e-36	0.0127286	31146	5	0.161028	eqtl-a-ENSG00000042317	rs1532331	T	G	0.683885	SPATA7	TRUE	reported	igd
88827433	5.5847e-160	0.014628	29735	14	0.394237	eqtl-a-ENSG00000042317	rs35823815	A	G	0.19577	SPATA7	TRUE	reported	igd
88796823	1.55883e-14	0.0240799	31031	14	0.184998	eqtl-a-ENSG00000042317	rs73314274	A	G	0.0650713	SPATA7	TRUE	reported	igd
85619423	7.23103e-12	0.0403246	10658	2	0.276345	eqtl-a-ENSG00000042445	rs145297992	G	A	0.0222054	RETSAT	TRUE	reported	igd
85521105	1e-200	0.0114249	13925	2	0.399322	eqtl-a-ENSG00000042445	rs6718291	A	C	0.484706	RETSAT	TRUE	reported	igd
85808087	1.0927e-33	0.0214465	14257	2	-0.259438	eqtl-a-ENSG00000042445	rs72843861	T	C	0.0831367	RETSAT	TRUE	reported	igd
85534567	2.86748e-26	0.0289857	14262	2	0.307356	eqtl-a-ENSG00000042493	rs61326180	A	G	0.0437422	CAPG	TRUE	reported	igd
85519840	1e-200	0.0279953	14253	2	-0.8631	eqtl-a-ENSG00000042493	rs139922251	A	C	0.0443098	CAPG	TRUE	reported	igd
85682100	1.27468e-35	0.0508126	9924	2	-0.632993	eqtl-a-ENSG00000042493	rs139348324	T	C	0.0137599	CAPG	TRUE	reported	igd
85658232	1e-200	0.0121093	14166	2	0.378407	eqtl-a-ENSG00000042493	rs11674612	G	A	0.344899	CAPG	TRUE	reported	igd
50427982	3.57437e-21	0.011927	31684	7	-0.112642	eqtl-a-ENSG00000042753	rs6592965	A	G	0.449532	AP2S1	TRUE	reported	igd
47298001	3.5416e-10	0.0143768	31270	19	0.090187	eqtl-a-ENSG00000042753	rs57753335	C	T	0.218763	AP2S1	TRUE	reported	igd
47441846	2.43893e-67	0.0118867	31562	19	0.206088	eqtl-a-ENSG00000042753	rs311379	C	G	0.567241	AP2S1	TRUE	reported	igd
133685503	1.26038e-12	0.054864	9204	8	0.389469	eqtl-a-ENSG00000042832	rs150349565	T	C	0.0118673	TG	TRUE	reported	igd
134108453	3.79752e-17	0.0118935	31466	8	-0.100129	eqtl-a-ENSG00000042832	rs2069568	T	C	0.47119	TG	TRUE	reported	igd
133785737	1e-200	0.0116082	31355	8	0.357912	eqtl-a-ENSG00000042832	rs2467959	C	T	0.560901	TG	TRUE	reported	igd
144385777	1.27941e-08	0.0266272	25735	6	0.15148	eqtl-a-ENSG00000042980	rs149110519	T	C	0.0526158	ADAM28	TRUE	reported	igd
24141928	1.4101e-10	0.0165867	31228	8	-0.1064	eqtl-a-ENSG00000042980	rs397667	T	C	0.848736	ADAM28	TRUE	reported	igd
24214935	1.33045e-126	0.0120271	31559	8	-0.287866	eqtl-a-ENSG00000042980	rs892587	A	C	0.378908	ADAM28	TRUE	reported	igd
111884608	4.45985e-08	0.0119332	28418	12	0.0652948	eqtl-a-ENSG00000042980	rs3184504	C	T	0.542056	ADAM28	TRUE	reported	igd
169735262	8.4217e-89	0.0161428	30688	5	0.322516	eqtl-a-ENSG00000043462	rs12652307	C	G	0.156774	LCP2	TRUE	reported	igd
169540994	7.50067e-14	0.0426333	27962	5	-0.318842	eqtl-a-ENSG00000043462	rs146319868	T	G	0.0198043	LCP2	TRUE	reported	igd
169761334	8.05008e-28	0.0121137	31470	5	0.132433	eqtl-a-ENSG00000043462	rs315773	A	G	0.603085	LCP2	TRUE	reported	igd
40354973	7.86321e-23	0.0352409	31120	1	0.346644	eqtl-a-ENSG00000043514	rs80342257	C	T	0.0291803	TRIT1	TRUE	reported	igd
40221806	6.00067e-21	0.0499515	17371	1	0.46905	eqtl-a-ENSG00000043514	rs150780735	T	C	0.0143136	TRIT1	TRUE	reported	igd
40260447	1e-200	0.0170604	27310	1	0.583833	eqtl-a-ENSG00000043514	rs230288	G	A	0.870969	TRIT1	TRUE	reported	igd
137358317	4.46889e-27	0.020733	29796	5	-0.223415	eqtl-a-ENSG00000044115	rs78386494	T	C	0.0897985	CTNNA1	TRUE	reported	igd
137980855	1e-200	0.012065	27359	5	-0.367514	eqtl-a-ENSG00000044115	rs6596446	C	T	0.352827	CTNNA1	TRUE	reported	igd
138055308	1e-200	0.0154793	31529	5	0.484873	eqtl-a-ENSG00000044115	rs17286171	T	C	0.165679	CTNNA1	TRUE	reported	igd
138472048	6.15545e-10	0.0473239	7882	5	-0.29276	eqtl-a-ENSG00000044115	rs116346542	T	G	0.0160314	CTNNA1	TRUE	reported	igd
139091316	2.47651e-09	0.032527	29707	5	0.193962	eqtl-a-ENSG00000044115	rs72790996	A	G	0.0345939	CTNNA1	TRUE	reported	igd
139066854	2.43893e-85	0.020789	27095	5	-0.406978	eqtl-a-ENSG00000044115	rs34897167	A	C	0.0874433	CTNNA1	TRUE	reported	igd
50370254	4.38531e-19	0.0166347	30037	7	-0.148493	eqtl-a-ENSG00000044115	rs149007767	T	C	0.149708	CTNNA1	TRUE	reported	igd
31240721	5.18501e-10	0.0119074	30602	6	0.0739854	eqtl-a-ENSG00000044574	rs2249742	T	C	0.470933	HSPA5	TRUE	reported	igd
128118864	1.37057e-56	0.0386177	25632	9	0.612155	eqtl-a-ENSG00000044574	rs2416962	G	A	0.0239091	HSPA5	TRUE	reported	igd
127832040	1.036e-10	0.0183885	31562	9	-0.118817	eqtl-a-ENSG00000044574	rs11790965	C	T	0.118492	HSPA5	TRUE	reported	igd
56356502	6.11928e-23	0.0461111	22060	17	-0.454711	eqtl-a-ENSG00000044574	rs56378716	G	A	0.0168293	HSPA5	TRUE	reported	igd
13000550	4.11908e-13	0.0123682	31569	19	0.0896908	eqtl-a-ENSG00000044574	rs56397034	C	G	0.361095	HSPA5	TRUE	reported	igd
144385777	3.79359e-08	0.0266292	25521	6	0.146469	eqtl-a-ENSG00000047056	rs149110519	T	C	0.0526158	WDR37	TRUE	reported	igd
1096932	2.56094e-69	0.0366664	31141	10	0.645248	eqtl-a-ENSG00000047056	rs7100196	A	G	0.026484	WDR37	TRUE	reported	igd
1196692	4.28706e-10	0.0233453	29907	10	-0.145749	eqtl-a-ENSG00000047056	rs57148007	T	C	0.0696718	WDR37	TRUE	reported	igd
1156165	2.96006e-20	0.0224186	31086	10	-0.206711	eqtl-a-ENSG00000047056	rs10794720	C	T	0.924194	WDR37	TRUE	reported	igd
112323305	1.2368e-12	0.0132207	27156	5	0.0938841	eqtl-a-ENSG00000047188	rs62366969	G	A	0.280784	YTHDC2	TRUE	reported	igd
112681830	2.52697e-23	0.0136094	31684	5	0.13541	eqtl-a-ENSG00000047188	rs6876848	A	G	0.254895	YTHDC2	TRUE	reported	igd
113237169	2.9061e-08	0.0469918	19579	5	0.260668	eqtl-a-ENSG00000047188	rs114855595	T	G	0.0162714	YTHDC2	TRUE	reported	igd
112760874	1e-200	0.014702	31569	5	0.448675	eqtl-a-ENSG00000047188	rs10063334	C	T	0.189741	YTHDC2	TRUE	reported	igd
36069805	2.45482e-10	0.0131235	26410	4	-0.0830677	eqtl-a-ENSG00000047365	rs7657166	A	G	0.288098	ARAP2	TRUE	reported	igd
36376074	2.54408e-09	0.0206716	26295	4	-0.123172	eqtl-a-ENSG00000047365	rs34967438	T	C	0.090964	ARAP2	TRUE	reported	igd
36312542	6.13762e-156	0.0300415	26004	4	-0.799213	eqtl-a-ENSG00000047365	rs28530750	A	G	0.0388887	ARAP2	TRUE	reported	igd
144385777	6.4506e-13	0.0266091	20501	6	0.191335	eqtl-a-ENSG00000047365	rs149110519	T	C	0.0526158	ARAP2	TRUE	reported	igd
186954285	1.22687e-14	0.0120199	31565	1	0.0927122	eqtl-a-ENSG00000047410	rs10752988	C	T	0.576482	TPR	TRUE	reported	igd
186301050	1.44544e-136	0.0157826	31569	1	-0.392565	eqtl-a-ENSG00000047410	rs3736597	C	G	0.162716	TPR	TRUE	reported	igd
31851234	1.33131e-08	0.0146941	30872	6	0.083495	eqtl-a-ENSG00000047410	rs652888	G	A	0.206206	TPR	TRUE	reported	igd
16442019	1.90327e-14	0.012647	22704	19	-0.0968368	eqtl-a-ENSG00000047410	rs55908509	A	G	0.3284	TPR	TRUE	reported	igd
15441925	1e-200	0.0208299	31353	6	0.653483	eqtl-a-ENSG00000047579	rs7756497	T	C	0.0832516	DTNBP1	TRUE	reported	igd
15799979	1.92486e-26	0.0371863	27261	6	0.395696	eqtl-a-ENSG00000047579	rs112876093	T	C	0.0260937	DTNBP1	TRUE	reported	igd
15536762	2.36102e-61	0.0179846	31354	6	-0.297224	eqtl-a-ENSG00000047579	rs62396144	A	G	0.122429	DTNBP1	TRUE	reported	igd
139840693	9.50605e-11	0.0119103	9188	6	0.0771147	eqtl-a-ENSG00000047597	rs592423	C	A	0.532047	XK	TRUE	reported	igd
135419018	2.07769e-08	0.0134807	9188	6	0.0755663	eqtl-a-ENSG00000047597	rs9399137	C	T	0.264393	XK	TRUE	reported	igd
50427982	2.11106e-18	0.0119323	9188	7	0.104424	eqtl-a-ENSG00000047597	rs6592965	A	G	0.449532	XK	TRUE	reported	igd
43831259	1.10479e-08	0.0135678	9188	18	0.0775226	eqtl-a-ENSG00000047597	rs9944715	G	A	0.740866	XK	TRUE	reported	igd
56849749	5.87354e-13	0.0122279	23703	3	0.0880824	eqtl-a-ENSG00000047617	rs1354034	C	T	0.618137	ANO2	TRUE	reported	igd
6072011	5.74381e-14	0.0134646	23374	12	0.101172	eqtl-a-ENSG00000047617	rs10849364	A	G	0.26465	ANO2	TRUE	reported	igd
6167118	3.9204e-08	0.0221377	23701	12	0.121635	eqtl-a-ENSG00000047617	rs35365059	T	C	0.0782501	ANO2	TRUE	reported	igd
43359061	7.60449e-09	0.0135507	9188	2	-0.0782798	eqtl-a-ENSG00000047644	rs12466022	A	C	0.260124	WWC3	TRUE	reported	igd
144385777	2.58167e-12	0.0266116	5511	6	-0.186247	eqtl-a-ENSG00000047644	rs149110519	T	C	0.0526158	WWC3	TRUE	reported	igd
50370254	4.75773e-21	0.0166295	8025	7	0.156558	eqtl-a-ENSG00000047644	rs149007767	T	C	0.149708	WWC3	TRUE	reported	igd
28724374	2.88868e-09	0.013111	9188	7	0.0778529	eqtl-a-ENSG00000047644	rs56388170	T	G	0.289189	WWC3	TRUE	reported	igd
40974023	3.24272e-08	0.0292395	9188	13	-0.161627	eqtl-a-ENSG00000047644	rs77526211	A	G	0.0432109	WWC3	TRUE	reported	igd
175815591	4.60893e-32	0.0448517	9548	5	0.528627	eqtl-a-ENSG00000048162	rs141048893	G	A	0.0177524	NOP16	TRUE	reported	igd
175632897	3.57273e-11	0.0320421	21378	5	0.212148	eqtl-a-ENSG00000048162	rs181254695	A	G	0.0356675	NOP16	TRUE	reported	igd
175811233	1.29718e-129	0.0239257	24702	5	0.579534	eqtl-a-ENSG00000048162	rs1065206	T	C	0.0634362	NOP16	TRUE	reported	igd
28724374	2.55447e-13	0.0131025	31101	7	0.0958593	eqtl-a-ENSG00000048392	rs56388170	T	G	0.289189	RRM2B	TRUE	reported	igd
103250775	9.89008e-38	0.0219585	31314	8	-0.281927	eqtl-a-ENSG00000048392	rs1037700	C	G	0.0788321	RRM2B	TRUE	reported	igd
103251997	3.66775e-85	0.0135444	31430	8	-0.264871	eqtl-a-ENSG00000048392	rs2853231	A	G	0.251005	RRM2B	TRUE	reported	igd
32665420	2.34779e-08	0.0186529	30211	6	-0.10416	eqtl-a-ENSG00000048462	rs10484561	G	T	0.114756	TNFRSF17	TRUE	reported	igd
112072424	3.94721e-08	0.0122446	31185	12	-0.0672607	eqtl-a-ENSG00000048462	rs11065987	G	A	0.380678	TNFRSF17	TRUE	reported	igd
12062396	1.54277e-21	0.0123746	31684	16	-0.117954	eqtl-a-ENSG00000048462	rs12597429	C	T	0.358037	TNFRSF17	TRUE	reported	igd
12615194	1e-200	0.0115238	25018	16	0.363975	eqtl-a-ENSG00000048471	rs1894967	G	A	0.470668	SNX29	TRUE	reported	igd
12666356	4.9545e-148	0.0267435	23755	16	0.692967	eqtl-a-ENSG00000048471	rs72775264	A	G	0.0497549	SNX29	TRUE	reported	igd
12399075	1.42679e-10	0.0280026	22701	16	0.179584	eqtl-a-ENSG00000048471	rs7192378	C	T	0.0472783	SNX29	TRUE	reported	igd
12594266	4.52387e-09	0.030127	9332	16	0.176662	eqtl-a-ENSG00000048471	rs3902078	G	A	0.04058	SNX29	TRUE	reported	igd
12666739	1.85097e-81	0.0388948	25852	16	0.743525	eqtl-a-ENSG00000048471	rs79525599	C	T	0.0233709	SNX29	TRUE	reported	igd
12087784	5.87219e-30	0.0126392	25514	16	0.143714	eqtl-a-ENSG00000048471	rs398057	A	C	0.326015	SNX29	TRUE	reported	igd
40778854	8.7882e-59	0.0246616	30735	1	-0.398672	eqtl-a-ENSG00000049089	rs78453743	T	C	0.0608924	COL9A2	TRUE	reported	igd
43721508	3.12594e-10	0.0120214	31300	2	0.0756423	eqtl-a-ENSG00000049089	rs12478601	T	C	0.574604	COL9A2	TRUE	reported	igd
103434253	2.34423e-161	0.0124341	31569	4	0.336566	eqtl-a-ENSG00000049089	rs3774937	C	T	0.320593	COL9A2	TRUE	reported	igd
144385777	4.04017e-11	0.0266167	25735	6	0.175742	eqtl-a-ENSG00000049089	rs149110519	T	C	0.0526158	COL9A2	TRUE	reported	igd
9291666	1e-200	0.0115447	31522	1	-0.46313	eqtl-a-ENSG00000049239	rs6577563	C	T	0.393136	H6PD	TRUE	reported	igd
9397865	4.08507e-12	0.0348069	30516	1	0.241365	eqtl-a-ENSG00000049239	rs72643827	C	G	0.030042	H6PD	TRUE	reported	igd
9427869	2.27688e-10	0.0153441	27359	1	-0.0973031	eqtl-a-ENSG00000049239	rs2275457	A	G	0.816184	H6PD	TRUE	reported	igd
9121498	2.06771e-09	0.012505	31008	1	0.0749347	eqtl-a-ENSG00000049239	rs2986630	T	C	0.344935	H6PD	TRUE	reported	igd
9280050	6.12632e-22	0.0341893	26010	1	-0.329154	eqtl-a-ENSG00000049239	rs74512616	T	C	0.0310724	H6PD	TRUE	reported	igd
7719903	3.51974e-08	0.0133161	31684	1	0.0734185	eqtl-a-ENSG00000049245	rs56884865	T	C	0.274926	VAMP3	TRUE	reported	igd
7950052	2.06871e-28	0.0145529	31139	1	0.160887	eqtl-a-ENSG00000049245	rs227165	A	G	0.209868	VAMP3	TRUE	reported	igd
7833951	1e-200	0.0146428	31569	1	0.4671	eqtl-a-ENSG00000049245	rs11590868	G	T	0.190326	VAMP3	TRUE	reported	igd
7953531	1e-200	0.0355218	30924	1	1.12062	eqtl-a-ENSG00000049246	rs56867169	A	G	0.0269509	PER3	TRUE	reported	igd
8021740	1.13841e-46	0.0155129	28536	1	-0.222539	eqtl-a-ENSG00000049246	rs17523802	A	G	0.176091	PER3	TRUE	reported	igd
7805588	1.35738e-72	0.0147248	31101	1	0.265344	eqtl-a-ENSG00000049246	rs35925924	G	A	0.199505	PER3	TRUE	reported	igd
44229068	3.0178e-08	0.0161793	30931	7	-0.0896379	eqtl-a-ENSG00000049246	rs1799884	T	C	0.160927	PER3	TRUE	reported	igd
41757647	1.80343e-19	0.0142316	31315	22	0.128435	eqtl-a-ENSG00000049246	rs4822024	A	G	0.224124	PER3	TRUE	reported	igd
8014568	2.61758e-39	0.0155525	23675	1	-0.204006	eqtl-a-ENSG00000049247	rs35731977	A	G	0.17548	UTS2	TRUE	reported	igd
8188173	4.54046e-16	0.0266709	26240	1	0.216653	eqtl-a-ENSG00000049247	rs9435005	C	T	0.0523021	UTS2	TRUE	reported	igd
7846146	1e-200	0.0377138	25081	1	1.25051	eqtl-a-ENSG00000049247	rs60102794	T	C	0.0236655	UTS2	TRUE	reported	igd
8024592	1.18686e-15	0.016412	31683	1	0.131395	eqtl-a-ENSG00000049249	rs4908488	C	T	0.154916	TNFRSF9	TRUE	reported	igd
8003009	1.65082e-36	0.0314275	29097	1	-0.396594	eqtl-a-ENSG00000049249	rs17229038	T	C	0.0368204	TNFRSF9	TRUE	reported	igd
7924023	3.80172e-09	0.0144448	31568	1	0.0851175	eqtl-a-ENSG00000049249	rs34947804	T	C	0.216019	TNFRSF9	TRUE	reported	igd
7996338	1.77746e-52	0.0379404	28236	1	-0.578394	eqtl-a-ENSG00000049249	rs9657975	T	C	0.0248262	TNFRSF9	TRUE	reported	igd
50370254	4.48332e-64	0.0165154	30077	7	-0.279113	eqtl-a-ENSG00000049249	rs149007767	T	C	0.149708	TNFRSF9	TRUE	reported	igd
16170764	2.0855e-09	0.0118961	31569	17	-0.0712673	eqtl-a-ENSG00000049249	rs7210990	A	C	0.481977	TNFRSF9	TRUE	reported	igd
56849749	1.90985e-136	0.0119906	31684	3	0.298113	eqtl-a-ENSG00000049323	rs1354034	C	T	0.618137	LTBP1	TRUE	reported	igd
243268	1.76563e-15	0.0142884	31569	11	0.11369	eqtl-a-ENSG00000049323	rs505404	G	T	0.222031	LTBP1	TRUE	reported	igd
54712308	6.64049e-26	0.0120542	31684	12	0.126866	eqtl-a-ENSG00000049323	rs10876550	A	G	0.590064	LTBP1	TRUE	reported	igd
31238318	5.78695e-09	0.0127141	30872	6	0.074029	eqtl-a-ENSG00000050165	rs9264638	A	G	0.677162	DKK3	TRUE	reported	igd
11892816	6.43428e-31	0.0362596	23248	11	0.419226	eqtl-a-ENSG00000050165	rs11022069	T	C	0.0274432	DKK3	TRUE	reported	igd
12016838	1.15133e-11	0.030684	26163	11	-0.208225	eqtl-a-ENSG00000050165	rs12577616	T	C	0.0390246	DKK3	TRUE	reported	igd
12145217	3.40549e-08	0.0123485	24732	11	-0.0681526	eqtl-a-ENSG00000050165	rs12790969	G	A	0.365114	DKK3	TRUE	reported	igd
12010581	1e-200	0.0179361	26494	11	-0.7189	eqtl-a-ENSG00000050165	rs988667	C	T	0.111233	DKK3	TRUE	reported	igd
11856341	2.3518e-86	0.0178006	26493	11	-0.350591	eqtl-a-ENSG00000050165	rs79552561	G	A	0.12424	DKK3	TRUE	reported	igd
12038430	5.09683e-14	0.0450154	17602	11	-0.33893	eqtl-a-ENSG00000050165	rs71478987	T	C	0.0177253	DKK3	TRUE	reported	igd
25979561	1.3724e-08	0.0294108	10333	7	0.166959	eqtl-a-ENSG00000050344	rs146154536	C	T	0.0426805	NFE2L3	TRUE	reported	igd
25908952	8.82877e-12	0.0158618	14263	7	-0.108246	eqtl-a-ENSG00000050344	rs6960950	G	T	0.168836	NFE2L3	TRUE	reported	igd
26135404	1e-200	0.0139676	14257	7	-0.53013	eqtl-a-ENSG00000050344	rs35257100	T	C	0.208035	NFE2L3	TRUE	reported	igd
50461676	1e-200	0.0116634	31682	12	-0.353057	eqtl-a-ENSG00000050405	rs844347	C	A	0.425997	LIMA1	TRUE	reported	igd
51355243	5.34072e-12	0.0250853	26336	12	0.172998	eqtl-a-ENSG00000050405	rs76637716	A	G	0.0596632	LIMA1	TRUE	reported	igd
51213433	5.19637e-24	0.0200508	29781	12	-0.202631	eqtl-a-ENSG00000050405	rs17291650	G	A	0.0968591	LIMA1	TRUE	reported	igd
154353012	1.8078e-09	0.0133728	31470	5	0.0804267	eqtl-a-ENSG00000050426	rs13165424	G	A	0.271036	LETMD1	TRUE	reported	igd
51442616	9.54993e-127	0.0230962	31355	12	0.55312	eqtl-a-ENSG00000050426	rs7972608	C	A	0.931494	LETMD1	TRUE	reported	igd
51546090	9.62277e-36	0.0150418	31351	12	0.18772	eqtl-a-ENSG00000050426	rs34498074	T	C	0.191544	LETMD1	TRUE	reported	igd
177674431	7.88134e-17	0.0147756	14248	5	-0.123124	eqtl-a-ENSG00000050767	rs3812092	A	G	0.202443	COL23A1	TRUE	reported	igd
177907371	2.31526e-79	0.0125499	14256	5	-0.236724	eqtl-a-ENSG00000050767	rs686282	G	A	0.674987	COL23A1	TRUE	reported	igd
178010868	4.09638e-12	0.0118833	14254	5	0.0823988	eqtl-a-ENSG00000050767	rs540371	G	A	0.499037	COL23A1	TRUE	reported	igd
178116343	3.12651e-08	0.0124006	11496	5	0.0686287	eqtl-a-ENSG00000050767	rs9329048	C	T	0.358082	COL23A1	TRUE	reported	igd
227175367	2.47811e-08	0.0119202	31569	1	0.066454	eqtl-a-ENSG00000051009	rs6426558	T	G	0.464662	FHIP1B	TRUE	reported	igd
6307696	5.08394e-12	0.0156829	31051	11	-0.108261	eqtl-a-ENSG00000051009	rs12365470	T	A	0.173718	FHIP1B	TRUE	reported	igd
6224304	6.99842e-123	0.022961	31568	11	0.541304	eqtl-a-ENSG00000051009	rs2615951	G	A	0.0694712	FHIP1B	TRUE	reported	igd
6239553	4.9136e-14	0.0485263	19568	11	-0.365602	eqtl-a-ENSG00000051009	rs61876722	C	T	0.0152142	FHIP1B	TRUE	reported	igd
6224357	1e-200	0.0256944	31240	11	1.37468	eqtl-a-ENSG00000051009	rs117202587	T	A	0.0467992	FHIP1B	TRUE	reported	igd
50370254	2.24213e-08	0.0166632	30077	7	-0.0931821	eqtl-a-ENSG00000051108	rs149007767	T	C	0.149708	HERPUD1	TRUE	reported	igd
56927328	1.77705e-33	0.0150963	31565	16	0.18202	eqtl-a-ENSG00000051108	rs28728226	C	A	0.189921	HERPUD1	TRUE	reported	igd
56883438	1.35831e-165	0.0116097	31566	16	-0.318404	eqtl-a-ENSG00000051108	rs8044753	A	G	0.522026	HERPUD1	TRUE	reported	igd
56994212	4.04846e-09	0.013238	31564	16	0.0778697	eqtl-a-ENSG00000051108	rs12720918	C	T	0.280097	HERPUD1	TRUE	reported	igd
43360065	1.68089e-08	0.0136518	26953	2	0.0770235	eqtl-a-ENSG00000051382	rs28498283	T	A	0.254318	PIK3CB	TRUE	reported	igd
138605971	3.28269e-09	0.0118916	31567	3	-0.07036	eqtl-a-ENSG00000051382	rs9809657	G	T	0.489148	PIK3CB	TRUE	reported	igd
959111	1.24621e-10	0.014557	31569	10	0.0936541	eqtl-a-ENSG00000051382	rs12264390	C	T	0.21134	PIK3CB	TRUE	reported	igd
88842866	1.33441e-08	0.0180044	13099	16	-0.102292	eqtl-a-ENSG00000051523	rs55633573	T	C	0.124538	CYBA	TRUE	reported	igd
88709828	1.22462e-148	0.0119909	10094	16	-0.311347	eqtl-a-ENSG00000051523	rs1049254	G	A	0.621911	CYBA	TRUE	reported	igd
88656044	2.66624e-31	0.0151207	14261	16	-0.17596	eqtl-a-ENSG00000051523	rs12597572	G	A	0.189292	CYBA	TRUE	reported	igd
138731460	6.31684e-47	0.0252669	31240	6	-0.363493	eqtl-a-ENSG00000051620	rs56004125	T	G	0.0580547	HEBP2	TRUE	reported	igd
138644032	1e-200	0.0276264	27617	6	-1.03275	eqtl-a-ENSG00000051620	rs7750577	A	G	0.0441842	HEBP2	TRUE	reported	igd
138645402	1e-200	0.0388511	28323	6	-1.37365	eqtl-a-ENSG00000051620	rs76623389	G	A	0.0220449	HEBP2	TRUE	reported	igd
19165263	2.73275e-28	0.0374201	25992	12	0.412755	eqtl-a-ENSG00000052126	rs11044383	G	A	0.0257442	PLEKHA5	TRUE	reported	igd
19380247	2.00217e-15	0.0467023	20651	12	0.370877	eqtl-a-ENSG00000052126	rs117616506	T	C	0.016439	PLEKHA5	TRUE	reported	igd
19590807	8.13954e-11	0.0380107	28133	12	-0.24699	eqtl-a-ENSG00000052126	rs12813757	G	A	0.025073	PLEKHA5	TRUE	reported	igd
19303772	1e-200	0.0149654	31086	12	0.520606	eqtl-a-ENSG00000052126	rs1514831	C	T	0.822993	PLEKHA5	TRUE	reported	igd
85806068	3.24041e-13	0.012042	31569	2	0.0877149	eqtl-a-ENSG00000052749	rs3731827	C	T	0.418566	RRP12	TRUE	reported	igd
173205318	7.2929e-10	0.0137202	31569	5	0.0845093	eqtl-a-ENSG00000052749	rs2594836	A	G	0.749651	RRP12	TRUE	reported	igd
148200011	2.16073e-16	0.0120385	31569	5	0.098869	eqtl-a-ENSG00000052749	rs56330463	C	T	0.582097	RRP12	TRUE	reported	igd
98942021	1.5838e-16	0.041741	24363	10	0.344367	eqtl-a-ENSG00000052749	rs117072213	T	C	0.0206605	RRP12	TRUE	reported	igd
98838735	1.73241e-08	0.012313	31355	10	0.069407	eqtl-a-ENSG00000052749	rs2817684	A	C	0.370091	RRP12	TRUE	reported	igd
99493423	5.31374e-36	0.0118893	31231	10	0.148937	eqtl-a-ENSG00000052749	rs10882992	G	A	0.546433	RRP12	TRUE	reported	igd
99183402	1e-200	0.0123103	31684	10	-0.428733	eqtl-a-ENSG00000052749	rs928603	C	T	0.313597	RRP12	TRUE	reported	igd
98948238	1e-200	0.011999	29569	10	0.409581	eqtl-a-ENSG00000052749	rs701802	A	G	0.349249	RRP12	TRUE	reported	igd
111884608	9.08239e-14	0.0119224	28418	12	0.0888671	eqtl-a-ENSG00000052749	rs3184504	C	T	0.542056	RRP12	TRUE	reported	igd
16170764	3.06288e-08	0.0118983	31569	17	0.0658905	eqtl-a-ENSG00000052749	rs7210990	A	C	0.481977	RRP12	TRUE	reported	igd
50370254	1.88101e-08	0.016663	30037	7	0.0936925	eqtl-a-ENSG00000053254	rs149007767	T	C	0.149708	FOXN3	TRUE	reported	igd
89824529	5.42375e-16	0.0154421	30122	14	-0.125103	eqtl-a-ENSG00000053254	rs2241123	A	G	0.180412	FOXN3	TRUE	reported	igd
89914111	3.19669e-12	0.0259411	29790	14	0.180781	eqtl-a-ENSG00000053254	rs11845173	C	T	0.0555443	FOXN3	TRUE	reported	igd
19638309	1.79061e-169	0.0131441	31261	1	0.364734	eqtl-a-ENSG00000053371	rs2227295	G	A	0.735737	AKR7A2	TRUE	reported	igd
19881561	5.88979e-13	0.032317	25906	1	0.232786	eqtl-a-ENSG00000053371	rs114931199	T	C	0.0350199	AKR7A2	TRUE	reported	igd
19344952	1.22011e-23	0.0118614	31568	1	-0.118874	eqtl-a-ENSG00000053371	rs7547804	C	A	0.50134	AKR7A2	TRUE	reported	igd
19537755	6.6115e-12	0.0165343	31684	1	-0.11352	eqtl-a-ENSG00000053371	rs10158092	A	C	0.152354	AKR7A2	TRUE	reported	igd
25026195	6.95665e-11	0.0169835	31355	4	0.110763	eqtl-a-ENSG00000053900	rs2080213	A	G	0.142846	ANAPC4	TRUE	reported	igd
25111387	1e-200	0.0114237	28917	4	-0.423245	eqtl-a-ENSG00000053900	rs6852497	A	G	0.44883	ANAPC4	TRUE	reported	igd
25559877	6.74217e-12	0.0121201	29155	4	0.0831815	eqtl-a-ENSG00000053900	rs7658843	T	A	0.401723	ANAPC4	TRUE	reported	igd
25457661	2.60675e-35	0.0151528	30746	4	-0.187894	eqtl-a-ENSG00000053900	rs1996183	A	C	0.187936	ANAPC4	TRUE	reported	igd
25048652	7.80908e-21	0.0188043	31231	4	-0.176047	eqtl-a-ENSG00000053900	rs987350	T	G	0.112135	ANAPC4	TRUE	reported	igd
139621919	2.93853e-09	0.0302856	20635	9	0.179742	eqtl-a-ENSG00000054148	rs945382	G	C	0.959865	PHPT1	TRUE	reported	igd
139940653	1.09159e-09	0.0119671	21039	9	-0.072943	eqtl-a-ENSG00000054148	rs28705707	A	C	0.442558	PHPT1	TRUE	reported	igd
139736198	1e-200	0.0144988	27310	9	-0.442903	eqtl-a-ENSG00000054148	rs2077581	C	A	0.803216	PHPT1	TRUE	reported	igd
139936141	7.81808e-39	0.0238306	19532	9	0.310615	eqtl-a-ENSG00000054179	rs13289619	A	G	0.0659888	ENTPD2	TRUE	reported	igd
139969197	1e-200	0.0119139	21095	9	-0.378221	eqtl-a-ENSG00000054179	rs11794029	C	G	0.369351	ENTPD2	TRUE	reported	igd
16170764	8.07737e-10	0.0118953	31569	17	-0.0730755	eqtl-a-ENSG00000054179	rs7210990	A	C	0.481977	ENTPD2	TRUE	reported	igd
160759705	2.55094e-58	0.0287565	25443	2	0.462974	eqtl-a-ENSG00000054219	rs12692574	C	T	0.956	LY75	TRUE	reported	igd
160908063	1.09977e-19	0.0390539	21459	2	-0.354547	eqtl-a-ENSG00000054219	rs76797039	T	C	0.0236498	LY75	TRUE	reported	igd
161378675	5.18263e-09	0.0437883	21376	2	0.255781	eqtl-a-ENSG00000054219	rs75131375	T	C	0.0187827	LY75	TRUE	reported	igd
160677559	1e-200	0.0115956	26405	2	0.373933	eqtl-a-ENSG00000054219	rs62175229	T	C	0.567998	LY75	TRUE	reported	igd
241807644	6.77798e-22	0.0340273	22600	1	0.327241	eqtl-a-ENSG00000054277	rs72768044	C	G	0.0313793	OPN3	TRUE	reported	igd
241905190	8.93511e-13	0.0118862	23727	1	0.0849366	eqtl-a-ENSG00000054277	rs6660811	G	A	0.513286	OPN3	TRUE	reported	igd
241775724	1e-200	0.0118505	23173	1	0.471522	eqtl-a-ENSG00000054277	rs658729	T	C	0.652313	OPN3	TRUE	reported	igd
39972125	5.18263e-09	0.0118974	23842	7	0.069496	eqtl-a-ENSG00000054277	rs10243593	A	G	0.481416	OPN3	TRUE	reported	igd
243511901	1.84884e-31	0.0197217	14261	1	0.230123	eqtl-a-ENSG00000054282	rs80076701	C	G	0.100256	SDCCAG8	TRUE	reported	igd
243080833	8.37915e-13	0.0124755	14263	1	0.0892623	eqtl-a-ENSG00000054282	rs11576569	T	C	0.34761	SDCCAG8	TRUE	reported	igd
243207082	1e-200	0.0119863	10248	1	0.370117	eqtl-a-ENSG00000054282	rs12093457	T	C	0.362	SDCCAG8	TRUE	reported	igd
220243295	2.11057e-13	0.0205703	31684	2	0.151019	eqtl-a-ENSG00000054356	rs6717249	A	G	0.90817	PTPRN	TRUE	reported	igd
220145286	1e-200	0.0159429	31683	2	0.484302	eqtl-a-ENSG00000054356	rs2276638	T	C	0.154765	PTPRN	TRUE	reported	igd
56849749	2.73439e-09	0.012235	31684	3	0.0727593	eqtl-a-ENSG00000054356	rs1354034	C	T	0.618137	PTPRN	TRUE	reported	igd
54712308	4.18167e-08	0.0120886	31684	12	0.0662804	eqtl-a-ENSG00000054356	rs10876550	A	G	0.590064	PTPRN	TRUE	reported	igd
33944055	1.37626e-13	0.0155539	31185	17	0.115079	eqtl-a-ENSG00000054356	rs16971217	G	C	0.177288	PTPRN	TRUE	reported	igd
10199413	1.32312e-91	0.0346489	27924	1	-0.703321	eqtl-a-ENSG00000054523	rs114227524	C	T	0.0295418	KIF1B	TRUE	reported	igd
10283428	5.27837e-33	0.0394998	24875	1	-0.472698	eqtl-a-ENSG00000054523	rs78051618	C	A	0.023005	KIF1B	TRUE	reported	igd
10628463	3.48779e-08	0.0355655	25546	1	0.196151	eqtl-a-ENSG00000054523	rs144911531	G	A	0.0287724	KIF1B	TRUE	reported	igd
10225510	1.23709e-11	0.0504348	18215	1	-0.341731	eqtl-a-ENSG00000054523	rs74676568	A	G	0.0140791	KIF1B	TRUE	reported	igd
10384341	3.5156e-196	0.0446803	23188	1	1.33508	eqtl-a-ENSG00000054523	rs74858192	C	T	0.0169768	KIF1B	TRUE	reported	igd
9983222	1e-200	0.031317	23975	1	1.06542	eqtl-a-ENSG00000054523	rs12406876	C	A	0.0345767	KIF1B	TRUE	reported	igd
10141346	9.27897e-30	0.0275544	31239	1	-0.312196	eqtl-a-ENSG00000054523	rs12068865	A	G	0.0485973	KIF1B	TRUE	reported	igd
10257752	1e-200	0.0334356	26884	1	1.19249	eqtl-a-ENSG00000054523	rs6541082	G	T	0.0299647	KIF1B	TRUE	reported	igd
10568140	2.54683e-111	0.0466923	25930	1	1.04682	eqtl-a-ENSG00000054523	rs79776554	T	C	0.0159434	KIF1B	TRUE	reported	igd
10689678	1.59184e-15	0.0458555	20548	1	-0.365446	eqtl-a-ENSG00000054523	rs36083022	A	G	0.017062	KIF1B	TRUE	reported	igd
28724374	1.90239e-17	0.0130939	31355	7	-0.111291	eqtl-a-ENSG00000054523	rs56388170	T	G	0.289189	KIF1B	TRUE	reported	igd
28724374	3.6241e-22	0.013084	31141	7	-0.126667	eqtl-a-ENSG00000054654	rs56388170	T	G	0.289189	SYNE2	TRUE	reported	igd
111910219	5.9406e-10	0.0119106	28204	12	-0.0737505	eqtl-a-ENSG00000054654	rs10774625	G	A	0.53123	SYNE2	TRUE	reported	igd
64696813	1.8578e-146	0.0117108	30836	14	-0.301804	eqtl-a-ENSG00000054654	rs1760988	G	A	0.557555	SYNE2	TRUE	reported	igd
64173850	4.84953e-21	0.0324512	30419	14	-0.30544	eqtl-a-ENSG00000054654	rs11158502	T	C	0.0346271	SYNE2	TRUE	reported	igd
63972057	2.26725e-13	0.0419315	10541	14	-0.307434	eqtl-a-ENSG00000054654	rs147147388	T	C	0.0204903	SYNE2	TRUE	reported	igd
56849749	2.16172e-49	0.0121567	26395	3	0.1796	eqtl-a-ENSG00000054793	rs1354034	C	T	0.618137	ATP9A	TRUE	reported	igd
122365583	8.50354e-11	0.0193738	25896	12	0.125765	eqtl-a-ENSG00000054793	rs7961894	T	C	0.105151	ATP9A	TRUE	reported	igd
50458823	4.72172e-37	0.0361376	25966	20	-0.45958	eqtl-a-ENSG00000054793	rs73913735	T	C	0.0275783	ATP9A	TRUE	reported	igd
1931582	6.64049e-12	0.0123823	26395	20	-0.0850057	eqtl-a-ENSG00000054793	rs6045615	C	A	0.35954	ATP9A	TRUE	reported	igd
50201820	7.12525e-68	0.029556	25949	20	0.514528	eqtl-a-ENSG00000054793	rs11696348	A	C	0.0414134	ATP9A	TRUE	reported	igd
50235760	1e-200	0.0167473	26395	20	0.525292	eqtl-a-ENSG00000054793	rs13040403	G	A	0.136777	ATP9A	TRUE	reported	igd
50418142	1e-200	0.0169606	26279	20	-0.516708	eqtl-a-ENSG00000054793	rs13040027	A	G	0.133318	ATP9A	TRUE	reported	igd
1819280	1.77542e-11	0.0118886	25086	20	0.0799329	eqtl-a-ENSG00000054793	rs156356	C	T	0.48686	ATP9A	TRUE	reported	igd
144385777	1.63271e-08	0.0266277	25735	6	0.150372	eqtl-a-ENSG00000054967	rs149110519	T	C	0.0526158	RELT	TRUE	reported	igd
73751481	1.64161e-09	0.0152316	31684	11	0.0918453	eqtl-a-ENSG00000054967	rs12417424	T	G	0.187418	RELT	TRUE	reported	igd
73011106	1e-200	0.0136368	31684	11	0.477692	eqtl-a-ENSG00000054967	rs11824050	A	C	0.226596	RELT	TRUE	reported	igd
88589975	9.75439e-14	0.0474316	20510	14	-0.353086	eqtl-a-ENSG00000054983	rs111291798	A	C	0.0159378	GALC	TRUE	reported	igd
88334447	2.21269e-10	0.0359567	28251	14	0.228178	eqtl-a-ENSG00000054983	rs12886434	T	C	0.028111	GALC	TRUE	reported	igd
88391492	1e-200	0.0156393	30159	14	-0.512083	eqtl-a-ENSG00000054983	rs77593588	G	A	0.160301	GALC	TRUE	reported	igd
50427982	3.43005e-41	0.0118887	31684	7	0.159809	eqtl-a-ENSG00000055118	rs6592965	A	G	0.449532	KCNH2	TRUE	reported	igd
150557748	9.76787e-14	0.0128116	31684	7	-0.0953666	eqtl-a-ENSG00000055118	rs3735076	A	G	0.312845	KCNH2	TRUE	reported	igd
150647969	1.78443e-75	0.0135515	25857	7	0.249123	eqtl-a-ENSG00000055118	rs2072413	T	C	0.251769	KCNH2	TRUE	reported	igd
80800318	2.96319e-08	0.0127956	31569	10	0.070936	eqtl-a-ENSG00000055118	rs11002791	A	G	0.315303	KCNH2	TRUE	reported	igd
33946107	5.16654e-25	0.0119441	31355	17	-0.123379	eqtl-a-ENSG00000055118	rs225245	G	A	0.440335	KCNH2	TRUE	reported	igd
56849749	4.03869e-09	0.0122354	31684	3	-0.0719769	eqtl-a-ENSG00000055163	rs1354034	C	T	0.618137	CYFIP2	TRUE	reported	igd
156748889	1.64968e-49	0.0133259	26492	5	0.197119	eqtl-a-ENSG00000055163	rs11957485	G	A	0.268553	CYFIP2	TRUE	reported	igd
156631551	2.58488e-09	0.012022	31566	5	0.0716031	eqtl-a-ENSG00000055163	rs2421471	G	A	0.425711	CYFIP2	TRUE	reported	igd
156863876	5.85599e-13	0.0119618	26563	5	-0.0861681	eqtl-a-ENSG00000055163	rs61614148	A	G	0.442224	CYFIP2	TRUE	reported	igd
144385777	6.27047e-61	0.0264053	25735	6	0.434837	eqtl-a-ENSG00000055163	rs149110519	T	C	0.0526158	CYFIP2	TRUE	reported	igd
54685880	9.03046e-09	0.0256192	29836	12	0.147261	eqtl-a-ENSG00000055163	rs35979828	T	C	0.0571059	CYFIP2	TRUE	reported	igd
16430149	2.25512e-08	0.0162896	31569	19	0.0910786	eqtl-a-ENSG00000055163	rs75009320	A	G	0.158241	CYFIP2	TRUE	reported	igd
149874899	1e-200	0.0114883	22592	6	-0.507464	eqtl-a-ENSG00000055211	rs4869923	G	T	0.380843	GINM1	TRUE	reported	igd
150493980	1.81928e-14	0.0134282	25147	6	-0.102895	eqtl-a-ENSG00000055211	rs1886358	G	A	0.266838	GINM1	TRUE	reported	igd
149614405	1.19001e-10	0.0171574	21927	6	-0.110504	eqtl-a-ENSG00000055211	rs575924	C	A	0.139419	GINM1	TRUE	reported	igd
37049287	8.72369e-16	0.0122607	31684	2	-0.0986193	eqtl-a-ENSG00000055332	rs2372715	A	G	0.375775	EIF2AK2	TRUE	reported	igd
37299145	1.02802e-102	0.013391	31684	2	-0.288161	eqtl-a-ENSG00000055332	rs12621276	A	G	0.257657	EIF2AK2	TRUE	reported	igd
163124051	5.05126e-14	0.0121446	28533	2	0.091456	eqtl-a-ENSG00000055332	rs1990760	T	C	0.603866	EIF2AK2	TRUE	reported	igd
159637678	1.58179e-09	0.0188589	30348	3	-0.113826	eqtl-a-ENSG00000055332	rs76830965	A	C	0.111855	EIF2AK2	TRUE	reported	igd
50305863	9.63385e-21	0.0127576	31300	7	-0.119154	eqtl-a-ENSG00000055332	rs4917014	G	T	0.316454	EIF2AK2	TRUE	reported	igd
32455262	5.97696e-09	0.0126722	31684	9	0.0737217	eqtl-a-ENSG00000055332	rs7045087	C	T	0.326975	EIF2AK2	TRUE	reported	igd
139356987	4.49573e-17	0.0130209	27284	9	-0.109362	eqtl-a-ENSG00000055332	rs57994353	C	T	0.294804	EIF2AK2	TRUE	reported	igd
50069395	7.69538e-09	0.0119267	31684	10	-0.0688753	eqtl-a-ENSG00000055332	rs2663052	A	G	0.46054	EIF2AK2	TRUE	reported	igd
44856641	2.90643e-09	0.0153248	31239	17	0.0909789	eqtl-a-ENSG00000055332	rs199515	C	G	0.815503	EIF2AK2	TRUE	reported	igd
76905822	1.3406e-11	0.0356375	30966	17	-0.241052	eqtl-a-ENSG00000055483	rs57816430	A	G	0.0286208	USP36	TRUE	reported	igd
76747208	2.11349e-167	0.0309335	25631	17	-0.853047	eqtl-a-ENSG00000055483	rs117781742	T	G	0.0364561	USP36	TRUE	reported	igd
76877067	1.56207e-11	0.0382182	25266	17	0.257671	eqtl-a-ENSG00000055483	rs139678865	A	G	0.0247887	USP36	TRUE	reported	igd
77027877	1.24051e-22	0.0248122	27604	17	-0.242916	eqtl-a-ENSG00000055483	rs12949190	A	G	0.0608538	USP36	TRUE	reported	igd
76639714	1e-200	0.0124575	31470	17	0.394238	eqtl-a-ENSG00000055483	rs12950719	A	G	0.307997	USP36	TRUE	reported	igd
85467130	9.73644e-81	0.0128492	31470	1	-0.244511	eqtl-a-ENSG00000055732	rs12119445	A	G	0.297982	MCOLN3	TRUE	reported	igd
85070877	4.75062e-08	0.0124533	31470	1	-0.0679977	eqtl-a-ENSG00000055732	rs2911603	C	T	0.351441	MCOLN3	TRUE	reported	igd
112007756	4.37381e-09	0.0119272	28204	12	-0.0700044	eqtl-a-ENSG00000055732	rs653178	T	C	0.539991	MCOLN3	TRUE	reported	igd
68591230	9.6917e-13	0.0143505	30971	16	-0.10239	eqtl-a-ENSG00000055732	rs1728785	C	A	0.780371	MCOLN3	TRUE	reported	igd
102979243	1.56041e-09	0.0362968	26943	10	-0.21916	eqtl-a-ENSG00000055950	rs77380815	T	C	0.027579	MRPL43	TRUE	reported	igd
102547376	2.48028e-18	0.0243947	25692	10	-0.213036	eqtl-a-ENSG00000055950	rs41300237	G	A	0.0631991	MRPL43	TRUE	reported	igd
102643010	1e-200	0.0128208	31470	10	0.420663	eqtl-a-ENSG00000055950	rs11595160	A	G	0.723082	MRPL43	TRUE	reported	igd
102920746	8.03156e-11	0.0141142	31141	10	0.0917453	eqtl-a-ENSG00000055950	rs10786623	G	A	0.230346	MRPL43	TRUE	reported	igd
53541364	5.098e-17	0.0234532	26280	3	0.196638	eqtl-a-ENSG00000055955	rs312485	G	A	0.931183	ITIH4	TRUE	reported	igd
52321809	4.26187e-65	0.0416107	18397	3	-0.708971	eqtl-a-ENSG00000055955	rs141250728	C	A	0.0204653	ITIH4	TRUE	reported	igd
51879279	3.90481e-12	0.0149991	25858	3	0.104104	eqtl-a-ENSG00000055955	rs7639080	G	A	0.194911	ITIH4	TRUE	reported	igd
52913939	3.25087e-175	0.0326166	23557	3	-0.920464	eqtl-a-ENSG00000055955	rs11716402	T	C	0.0325806	ITIH4	TRUE	reported	igd
52241835	1e-200	0.0118073	26609	3	0.419377	eqtl-a-ENSG00000055955	rs6802320	C	T	0.370551	ITIH4	TRUE	reported	igd
123764575	9.97241e-15	0.0217623	27182	9	-0.168431	eqtl-a-ENSG00000056558	rs182550311	C	T	0.0810494	TRAF1	TRUE	reported	igd
123148937	1.02944e-17	0.0318752	29911	9	-0.27319	eqtl-a-ENSG00000056558	rs7028860	T	G	0.0359785	TRAF1	TRUE	reported	igd
123722148	2.85759e-120	0.0131976	31644	9	0.307751	eqtl-a-ENSG00000056558	rs4310279	A	G	0.732741	TRAF1	TRUE	reported	igd
53742331	1.44139e-08	0.0124561	31684	3	-0.0706088	eqtl-a-ENSG00000056736	rs2612015	T	G	0.649029	IL17RB	TRUE	reported	igd
53794134	3.73508e-21	0.0144722	30077	3	0.136616	eqtl-a-ENSG00000056736	rs79589055	A	G	0.213763	IL17RB	TRUE	reported	igd
53899565	5.34564e-114	0.0123378	31684	3	-0.279971	eqtl-a-ENSG00000056736	rs709324	C	T	0.340374	IL17RB	TRUE	reported	igd
99394613	6.11928e-13	0.0361523	27568	3	0.26022	eqtl-a-ENSG00000057019	rs150747167	A	C	0.0277754	DCBLD2	TRUE	reported	igd
98783917	1.2933e-11	0.0431798	27571	3	-0.292297	eqtl-a-ENSG00000057019	rs114582351	C	T	0.0193103	DCBLD2	TRUE	reported	igd
98912719	4.53628e-14	0.0204363	30262	3	-0.154179	eqtl-a-ENSG00000057019	rs1066357	G	A	0.0931549	DCBLD2	TRUE	reported	igd
98490449	1e-200	0.0227432	30430	3	0.737703	eqtl-a-ENSG00000057019	rs56094988	C	G	0.0684133	DCBLD2	TRUE	reported	igd
98585142	5.93608e-87	0.0124055	26857	3	-0.245195	eqtl-a-ENSG00000057019	rs13071075	G	A	0.33869	DCBLD2	TRUE	reported	igd
179330173	4.7863e-163	0.0131397	25373	1	-0.357548	eqtl-a-ENSG00000057252	rs11581659	T	C	0.265361	SOAT1	TRUE	reported	igd
179310932	6.14611e-55	0.0269437	28304	1	0.420616	eqtl-a-ENSG00000057252	rs149770566	G	T	0.0505187	SOAT1	TRUE	reported	igd
178659370	1.25112e-12	0.0416924	22002	1	-0.295995	eqtl-a-ENSG00000057252	rs111491640	A	C	0.0207361	SOAT1	TRUE	reported	igd
179007895	6.03671e-63	0.0419099	25836	1	-0.701828	eqtl-a-ENSG00000057252	rs74568172	G	A	0.0201821	SOAT1	TRUE	reported	igd
179082830	1e-200	0.0284894	31564	1	-0.86932	eqtl-a-ENSG00000057252	rs28913876	A	G	0.0427725	SOAT1	TRUE	reported	igd
5701833	1e-200	0.0137212	14263	10	-0.475818	eqtl-a-ENSG00000057608	rs871749	A	G	0.223195	GDI2	TRUE	reported	igd
5510684	9.13692e-11	0.0332216	11495	10	-0.215289	eqtl-a-ENSG00000057608	rs139635806	A	G	0.0330959	GDI2	TRUE	reported	igd
5854393	1.14183e-33	0.0173351	14260	10	0.209643	eqtl-a-ENSG00000057608	rs7902987	T	C	0.134857	GDI2	TRUE	reported	igd
5898205	2.9662e-44	0.012168	9176	10	-0.169793	eqtl-a-ENSG00000057608	rs12780246	A	G	0.381655	GDI2	TRUE	reported	igd
148200011	2.113e-17	0.0120366	31569	5	-0.102161	eqtl-a-ENSG00000057704	rs56330463	C	T	0.582097	TMCC3	TRUE	reported	igd
95057450	1e-200	0.0126894	31684	12	-0.414753	eqtl-a-ENSG00000057704	rs4237890	T	G	0.286726	TMCC3	TRUE	reported	igd
95326129	4.9488e-19	0.0258558	31569	12	0.230468	eqtl-a-ENSG00000057704	rs249162	C	A	0.0558051	TMCC3	TRUE	reported	igd
95053135	8.88178e-13	0.014085	31355	12	-0.100666	eqtl-a-ENSG00000057704	rs2651980	C	T	0.768493	TMCC3	TRUE	reported	igd
248039451	1.6819e-18	0.0125516	25690	1	-0.11016	eqtl-a-ENSG00000057757	rs3811444	T	C	0.337611	PITHD1	TRUE	reported	igd
24077451	1.54882e-09	0.0228378	24976	1	-0.137922	eqtl-a-ENSG00000057757	rs2235541	T	C	0.0730836	PITHD1	TRUE	reported	igd
173363667	1.18831e-08	0.012088	25690	5	0.0689199	eqtl-a-ENSG00000057757	rs17076724	T	G	0.409824	PITHD1	TRUE	reported	igd
139840693	3.58509e-25	0.0118829	25575	6	0.123164	eqtl-a-ENSG00000057757	rs592423	C	A	0.532047	PITHD1	TRUE	reported	igd
50427982	1.75509e-18	0.0119321	25690	7	0.104669	eqtl-a-ENSG00000057757	rs6592965	A	G	0.449532	PITHD1	TRUE	reported	igd
33946107	3.83884e-12	0.0119687	25361	17	0.0831002	eqtl-a-ENSG00000057757	rs225245	G	A	0.440335	PITHD1	TRUE	reported	igd
4157072	3.52939e-11	0.0123338	25575	20	0.0816816	eqtl-a-ENSG00000057757	rs6084653	G	C	0.36636	PITHD1	TRUE	reported	igd
203704459	9.45802e-17	0.0153812	31017	1	0.12784	eqtl-a-ENSG00000058668	rs16852249	C	T	0.182195	ATP2B4	TRUE	reported	igd
61650831	2.75708e-08	0.0155307	31355	8	-0.0862886	eqtl-a-ENSG00000058668	rs7846314	T	A	0.178349	ATP2B4	TRUE	reported	igd
111904371	9.54553e-20	0.0118917	28203	12	0.108144	eqtl-a-ENSG00000058668	rs4766578	A	T	0.531061	ATP2B4	TRUE	reported	igd
54337886	3.78791e-57	0.0118187	31644	1	-0.188298	eqtl-a-ENSG00000058799	rs10888811	A	G	0.529633	YIPF1	TRUE	reported	igd
54587634	2.87674e-18	0.0479164	29219	1	-0.417649	eqtl-a-ENSG00000058799	rs12094458	T	G	0.0155888	YIPF1	TRUE	reported	igd
38143548	6.01035e-12	0.0119211	31643	17	-0.0820109	eqtl-a-ENSG00000058799	rs4065321	T	C	0.539612	YIPF1	TRUE	reported	igd
185987803	1.32388e-10	0.0121937	30847	3	-0.0783385	eqtl-a-ENSG00000058866	rs2268832	T	G	0.611594	DGKG	TRUE	reported	igd
50370254	7.56136e-21	0.01663	30077	7	-0.155748	eqtl-a-ENSG00000058866	rs149007767	T	C	0.149708	DGKG	TRUE	reported	igd
44487404	4.6904e-09	0.0119821	31684	21	0.0701873	eqtl-a-ENSG00000058866	rs2851391	C	T	0.562178	DGKG	TRUE	reported	igd
2977365	1e-200	0.0115531	27070	16	0.355993	eqtl-a-ENSG00000059122	rs4786352	T	C	0.463492	FLYWCH1	TRUE	reported	igd
2988670	1e-200	0.013783	26647	16	0.47941	eqtl-a-ENSG00000059122	rs10221115	G	C	0.220262	FLYWCH1	TRUE	reported	igd
3069364	1.75995e-15	0.0125612	23849	16	0.0999544	eqtl-a-ENSG00000059122	rs2717704	C	T	0.337222	FLYWCH1	TRUE	reported	igd
85806068	7.60309e-10	0.0120484	31355	2	-0.074134	eqtl-a-ENSG00000059377	rs3731827	C	T	0.418566	TBXAS1	TRUE	reported	igd
173205318	2.25268e-16	0.0137059	31355	5	-0.112498	eqtl-a-ENSG00000059377	rs2594836	A	G	0.749651	TBXAS1	TRUE	reported	igd
139919975	8.76799e-11	0.0177133	29947	7	-0.114899	eqtl-a-ENSG00000059377	rs62491768	C	G	0.129275	TBXAS1	TRUE	reported	igd
139645624	4.83059e-118	0.0213682	31355	7	0.49357	eqtl-a-ENSG00000059377	rs740149	G	A	0.0813769	TBXAS1	TRUE	reported	igd
139718147	1e-200	0.0118041	31077	7	-0.412889	eqtl-a-ENSG00000059377	rs2240395	G	C	0.373303	TBXAS1	TRUE	reported	igd
139334182	5.08405e-09	0.0209755	27211	7	0.122591	eqtl-a-ENSG00000059377	rs6969911	C	A	0.0880761	TBXAS1	TRUE	reported	igd
142337790	1.64589e-10	0.0124608	24729	8	-0.079638	eqtl-a-ENSG00000059377	rs6986779	T	C	0.349935	TBXAS1	TRUE	reported	igd
234607375	6.18586e-22	0.0220461	31684	1	-0.212225	eqtl-a-ENSG00000059588	rs6697268	T	C	0.0785824	TARBP1	TRUE	reported	igd
234456245	8.74782e-31	0.0126	31668	1	0.145348	eqtl-a-ENSG00000059588	rs594646	A	T	0.329824	TARBP1	TRUE	reported	igd
234761817	1.37246e-12	0.0149978	31553	1	-0.106285	eqtl-a-ENSG00000059588	rs12731560	A	G	0.194917	TARBP1	TRUE	reported	igd
234610539	4.45656e-177	0.0115851	26486	1	0.328695	eqtl-a-ENSG00000059588	rs500513	G	C	0.482444	TARBP1	TRUE	reported	igd
130374461	2.00461e-08	0.0135848	31569	6	-0.0762353	eqtl-a-ENSG00000059588	rs7740107	A	T	0.741827	TARBP1	TRUE	reported	igd
152776374	4.99804e-11	0.0172876	24612	4	0.1136	eqtl-a-ENSG00000059691	rs9884140	T	A	0.13691	GATB	TRUE	reported	igd
152457180	1e-200	0.0122138	24823	4	-0.3828	eqtl-a-ENSG00000059691	rs2120098	A	T	0.332698	GATB	TRUE	reported	igd
152607815	9.03649e-100	0.0128324	17591	4	-0.272078	eqtl-a-ENSG00000059691	rs74378409	G	A	0.296225	GATB	TRUE	reported	igd
153114071	9.82675e-10	0.033537	23497	4	0.204992	eqtl-a-ENSG00000059691	rs2003377	A	G	0.0324657	GATB	TRUE	reported	igd
70128317	1.5332e-27	0.0119475	21105	2	0.129917	eqtl-a-ENSG00000059728	rs10187817	A	G	0.437544	MXD1	TRUE	reported	igd
148200011	8.28133e-15	0.0120416	31355	5	-0.0934825	eqtl-a-ENSG00000059728	rs56330463	C	T	0.582097	MXD1	TRUE	reported	igd
50370254	4.04362e-09	0.0166612	29863	7	0.0980079	eqtl-a-ENSG00000059728	rs149007767	T	C	0.149708	MXD1	TRUE	reported	igd
148200011	3.1067e-14	0.0120427	28802	5	-0.0914498	eqtl-a-ENSG00000059804	rs56330463	C	T	0.582097	SLC2A3	TRUE	reported	igd
28724374	1.15239e-14	0.0130997	28588	7	-0.101144	eqtl-a-ENSG00000059804	rs56388170	T	G	0.289189	SLC2A3	TRUE	reported	igd
8069058	6.07575e-16	0.0150921	24516	12	-0.122065	eqtl-a-ENSG00000059804	rs7967655	A	G	0.808537	SLC2A3	TRUE	reported	igd
8142798	1.47231e-163	0.0116208	28917	12	-0.316719	eqtl-a-ENSG00000059804	rs7304465	T	C	0.528336	SLC2A3	TRUE	reported	igd
139840693	4.58775e-25	0.0118831	26494	6	0.122885	eqtl-a-ENSG00000060138	rs592423	C	A	0.532047	YBX3	TRUE	reported	igd
50427982	5.58856e-17	0.011935	26609	7	-0.0999365	eqtl-a-ENSG00000060138	rs6592965	A	G	0.449532	YBX3	TRUE	reported	igd
135860412	2.65399e-11	0.0326881	23337	9	0.217853	eqtl-a-ENSG00000060138	rs73660574	A	G	0.0342189	YBX3	TRUE	reported	igd
10596936	1.84289e-33	0.0149643	21104	12	0.180386	eqtl-a-ENSG00000060138	rs7968282	T	C	0.194347	YBX3	TRUE	reported	igd
10912680	1.64589e-12	0.018018	26156	12	-0.127236	eqtl-a-ENSG00000060138	rs59174975	C	T	0.12414	YBX3	TRUE	reported	igd
10867400	7.39605e-167	0.0122292	26156	12	-0.336687	eqtl-a-ENSG00000060138	rs7302837	T	C	0.341222	YBX3	TRUE	reported	igd
55977759	1.02341e-08	0.0148404	26493	20	0.0849881	eqtl-a-ENSG00000060138	rs11905479	A	G	0.200782	YBX3	TRUE	reported	igd
4157072	7.85597e-17	0.0123226	26494	20	-0.102688	eqtl-a-ENSG00000060138	rs6084653	G	C	0.36636	YBX3	TRUE	reported	igd
50370254	1.77664e-13	0.0166497	30077	7	-0.122615	eqtl-a-ENSG00000060558	rs149007767	T	C	0.149708	GNA15	TRUE	reported	igd
3136091	2.94307e-17	0.0301094	19488	19	0.254391	eqtl-a-ENSG00000060558	rs117552144	T	C	0.040519	GNA15	TRUE	reported	igd
3155736	1.7334e-39	0.0129703	27399	19	0.170542	eqtl-a-ENSG00000060558	rs2074864	C	T	0.295108	GNA15	TRUE	reported	igd
130968456	1.24165e-118	0.0134049	30688	12	0.310416	eqtl-a-ENSG00000060709	rs11060939	A	G	0.254888	RIMBP2	TRUE	reported	igd
130978049	1.0162e-08	0.028779	30966	12	0.164846	eqtl-a-ENSG00000060709	rs149345397	A	G	0.0446658	RIMBP2	TRUE	reported	igd
130976603	3.29913e-30	0.0471403	23363	12	0.538375	eqtl-a-ENSG00000060709	rs112275476	A	G	0.0160523	RIMBP2	TRUE	reported	igd
32923364	5.11564e-13	0.0212617	26148	11	-0.153554	eqtl-a-ENSG00000060749	rs61889542	C	T	0.0853573	QSER1	TRUE	reported	igd
32674559	3.73164e-55	0.0322243	30927	11	0.504074	eqtl-a-ENSG00000060749	rs11031921	T	A	0.0347387	QSER1	TRUE	reported	igd
32971965	2.09074e-20	0.0471698	15987	11	0.436684	eqtl-a-ENSG00000060749	rs77146504	C	T	0.0160832	QSER1	TRUE	reported	igd
166596266	4.2774e-08	0.0200023	25357	6	-0.109593	eqtl-a-ENSG00000060762	rs34172738	C	T	0.0979426	MPC1	TRUE	reported	igd
166639992	1e-200	0.013568	25353	6	0.421122	eqtl-a-ENSG00000060762	rs2024981	T	C	0.235672	MPC1	TRUE	reported	igd
166730737	1.7346e-34	0.0135278	25476	6	0.165679	eqtl-a-ENSG00000060762	rs9366006	G	A	0.741798	MPC1	TRUE	reported	igd
166725435	2.72961e-71	0.0124507	25023	6	-0.222284	eqtl-a-ENSG00000060762	rs6935275	G	A	0.337093	MPC1	TRUE	reported	igd
28724374	1.55453e-13	0.0131021	31355	7	-0.0967234	eqtl-a-ENSG00000060982	rs56388170	T	G	0.289189	BCAT1	TRUE	reported	igd
25301921	9.00036e-10	0.015276	31179	12	-0.0935872	eqtl-a-ENSG00000060982	rs7966074	T	C	0.814013	BCAT1	TRUE	reported	igd
25129588	5.70164e-106	0.0128177	31684	12	0.280249	eqtl-a-ENSG00000060982	rs11047735	T	C	0.296403	BCAT1	TRUE	reported	igd
25066607	2.95665e-59	0.0118305	31300	12	0.192042	eqtl-a-ENSG00000060982	rs7305924	T	G	0.539295	BCAT1	TRUE	reported	igd
24721738	6.69885e-19	0.0353554	29314	12	0.313949	eqtl-a-ENSG00000060982	rs115623448	T	G	0.0290235	BCAT1	TRUE	reported	igd
24970588	1e-200	0.0159014	31684	12	-0.680746	eqtl-a-ENSG00000060982	rs2200509	G	T	0.854974	BCAT1	TRUE	reported	igd
18389135	3.26671e-09	0.0124646	27399	19	-0.0737618	eqtl-a-ENSG00000060982	rs12608504	G	A	0.65022	BCAT1	TRUE	reported	igd
42838550	5.74765e-10	0.0118964	31684	20	0.0737254	eqtl-a-ENSG00000060982	rs2143606	G	A	0.480514	BCAT1	TRUE	reported	igd
148200011	3.59203e-10	0.0120505	31569	5	0.0755651	eqtl-a-ENSG00000061273	rs56330463	C	T	0.582097	HDAC7	TRUE	reported	igd
28724374	2.48863e-09	0.0131108	31355	7	0.0781707	eqtl-a-ENSG00000061273	rs56388170	T	G	0.289189	HDAC7	TRUE	reported	igd
48195052	1.72385e-20	0.0274428	31240	12	-0.254617	eqtl-a-ENSG00000061273	rs11837686	C	T	0.0491687	HDAC7	TRUE	reported	igd
47998304	6.29361e-11	0.0119869	31684	12	-0.0783522	eqtl-a-ENSG00000061273	rs624959	G	A	0.435116	HDAC7	TRUE	reported	igd
48178513	6.30376e-17	0.0129622	31683	12	0.108359	eqtl-a-ENSG00000061273	rs7972177	G	A	0.299478	HDAC7	TRUE	reported	igd
183957860	3.67705e-23	0.0149813	31470	2	-0.148502	eqtl-a-ENSG00000061676	rs10460378	C	A	0.805385	NCKAP1	TRUE	reported	igd
183756014	6.64982e-10	0.0119467	31462	2	-0.0737611	eqtl-a-ENSG00000061676	rs7595276	C	T	0.549716	NCKAP1	TRUE	reported	igd
183909522	1.79061e-146	0.0130221	31351	2	-0.335618	eqtl-a-ENSG00000061676	rs62190103	T	C	0.724707	NCKAP1	TRUE	reported	igd
56849749	2.89068e-52	0.0121511	31470	3	0.184855	eqtl-a-ENSG00000061676	rs1354034	C	T	0.618137	NCKAP1	TRUE	reported	igd
270715	4.27612e-10	0.0140187	31355	11	0.0875299	eqtl-a-ENSG00000061676	rs17655730	C	T	0.234959	NCKAP1	TRUE	reported	igd
56849749	1.79061e-188	0.0118944	31684	3	0.348285	eqtl-a-ENSG00000061918	rs1354034	C	T	0.618137	GUCY1B1	TRUE	reported	igd
99192919	5.60402e-13	0.0139722	26161	9	0.100738	eqtl-a-ENSG00000061918	rs10820606	C	A	0.236914	GUCY1B1	TRUE	reported	igd
65050659	2.19351e-08	0.0120406	31569	10	0.0673791	eqtl-a-ENSG00000061918	rs7075195	G	A	0.421253	GUCY1B1	TRUE	reported	igd
243268	1.76035e-34	0.014245	31569	11	0.174448	eqtl-a-ENSG00000061918	rs505404	G	T	0.222031	GUCY1B1	TRUE	reported	igd
69212885	3.10742e-11	0.0177925	31684	14	-0.118165	eqtl-a-ENSG00000061918	rs12589699	G	A	0.127908	GUCY1B1	TRUE	reported	igd
195760234	6.98232e-12	0.029391	21502	3	0.20157	eqtl-a-ENSG00000061938	rs35356378	G	A	0.0426937	TNK2	TRUE	reported	igd
195596907	3.41193e-34	0.011843	26606	3	0.144397	eqtl-a-ENSG00000061938	rs2278034	C	T	0.508438	TNK2	TRUE	reported	igd
195630374	4.92765e-09	0.0335125	23430	3	0.196038	eqtl-a-ENSG00000061938	rs113021491	A	G	0.0325224	TNK2	TRUE	reported	igd
144385777	1.95389e-33	0.0265217	20660	6	0.319576	eqtl-a-ENSG00000061938	rs149110519	T	C	0.0526158	TNK2	TRUE	reported	igd
144385777	4.93606e-08	0.0266297	25735	6	0.145233	eqtl-a-ENSG00000062282	rs149110519	T	C	0.0526158	DGAT2	TRUE	reported	igd
75943563	1.24529e-08	0.0250885	29382	11	-0.142839	eqtl-a-ENSG00000062282	rs55768233	A	G	0.0597153	DGAT2	TRUE	reported	igd
75513888	9.9954e-85	0.0195277	31569	11	-0.380882	eqtl-a-ENSG00000062282	rs60677263	G	A	0.10057	DGAT2	TRUE	reported	igd
38163295	2.39889e-09	0.0122492	31569	17	0.0731071	eqtl-a-ENSG00000062282	rs12600856	C	T	0.379553	DGAT2	TRUE	reported	igd
85806068	2.46962e-08	0.0120513	25361	2	-0.0671897	eqtl-a-ENSG00000062716	rs3731827	C	T	0.418566	VMP1	TRUE	reported	igd
144385777	4.71628e-16	0.0265957	19527	6	-0.21592	eqtl-a-ENSG00000062716	rs149110519	T	C	0.0526158	VMP1	TRUE	reported	igd
50370254	5.58264e-09	0.0166616	23869	7	0.0971203	eqtl-a-ENSG00000062716	rs149007767	T	C	0.149708	VMP1	TRUE	reported	igd
61650831	4.18986e-11	0.0155238	25361	8	0.102413	eqtl-a-ENSG00000062716	rs7846314	T	A	0.178349	VMP1	TRUE	reported	igd
40974023	2.54273e-32	0.029127	23069	13	-0.344747	eqtl-a-ENSG00000062716	rs77526211	A	G	0.0432109	VMP1	TRUE	reported	igd
57842765	5.73984e-31	0.0164531	25476	17	-0.190391	eqtl-a-ENSG00000062716	rs2136695	T	C	0.84695	VMP1	TRUE	reported	igd
56849749	5.57609e-09	0.0122356	31684	3	-0.0713239	eqtl-a-ENSG00000063169	rs1354034	C	T	0.618137	BICRA	TRUE	reported	igd
48105080	2.56448e-79	0.0174587	31684	19	-0.329227	eqtl-a-ENSG00000063169	rs2974225	C	T	0.869649	BICRA	TRUE	reported	igd
47944037	2.26517e-14	0.0324142	25543	19	-0.247466	eqtl-a-ENSG00000063169	rs148457515	A	G	0.034786	BICRA	TRUE	reported	igd
43994648	5.94142e-09	0.0149948	25797	17	0.087249	eqtl-a-ENSG00000063245	rs17649553	T	C	0.195317	EPN1	TRUE	reported	igd
56165939	6.23591e-98	0.0442654	25244	19	0.929684	eqtl-a-ENSG00000063245	rs117482400	A	G	0.0178492	EPN1	TRUE	reported	igd
56162776	2.58048e-14	0.0210168	31683	19	-0.160104	eqtl-a-ENSG00000063245	rs2287791	T	C	0.91247	EPN1	TRUE	reported	igd
77909769	1e-200	0.03913	26580	14	1.2489	eqtl-a-ENSG00000063761	rs139791189	T	C	0.0220646	ADCK1	TRUE	reported	igd
78296468	1.39894e-39	0.016244	26609	14	-0.213847	eqtl-a-ENSG00000063761	rs10149767	C	T	0.15739	ADCK1	TRUE	reported	igd
78118334	3.18127e-21	0.0151413	31564	14	0.143186	eqtl-a-ENSG00000063761	rs12881619	C	T	0.810582	ADCK1	TRUE	reported	igd
78161131	1e-200	0.0384507	26721	14	1.78783	eqtl-a-ENSG00000063761	rs17825440	T	C	0.0212279	ADCK1	TRUE	reported	igd
203281175	1.32041e-08	0.0119208	30362	1	-0.0677506	eqtl-a-ENSG00000063854	rs17534202	C	G	0.535966	HAGH	TRUE	reported	igd
60718043	6.82402e-09	0.0163394	31086	2	0.0946901	eqtl-a-ENSG00000063854	rs1427407	G	T	0.842974	HAGH	TRUE	reported	igd
154027216	3.77868e-09	0.0201891	31470	5	0.118988	eqtl-a-ENSG00000063854	rs74417235	G	A	0.0958886	HAGH	TRUE	reported	igd
139838419	1.17517e-16	0.0118754	31470	6	-0.098396	eqtl-a-ENSG00000063854	rs628751	A	C	0.505619	HAGH	TRUE	reported	igd
50427982	2.02582e-53	0.0118655	31470	7	0.182567	eqtl-a-ENSG00000063854	rs6592965	A	G	0.449532	HAGH	TRUE	reported	igd
1872722	1e-200	0.0164387	28703	16	-0.504094	eqtl-a-ENSG00000063854	rs238678	G	A	0.856514	HAGH	TRUE	reported	igd
1990176	3.32047e-32	0.0168187	19095	16	-0.198687	eqtl-a-ENSG00000063854	rs2815304	A	G	0.14504	HAGH	TRUE	reported	igd
43831259	4.617e-10	0.0135649	31355	18	0.0845295	eqtl-a-ENSG00000063854	rs9944715	G	A	0.740866	HAGH	TRUE	reported	igd
4157072	2.97989e-28	0.0123001	31355	20	-0.135575	eqtl-a-ENSG00000063854	rs6084653	G	C	0.36636	HAGH	TRUE	reported	igd
201643601	2.4498e-08	0.0457655	2912	2	0.255225	eqtl-a-ENSG00000064012	rs35627330	A	G	0.0171703	CASP8	TRUE	reported	igd
202164837	7.34514e-152	0.0118923	31350	2	0.312158	eqtl-a-ENSG00000064012	rs7560328	C	A	0.605761	CASP8	TRUE	reported	igd
201994540	4.95793e-19	0.017017	31355	2	-0.151674	eqtl-a-ENSG00000064012	rs10931931	T	C	0.14173	CASP8	TRUE	reported	igd
127009395	2.65308e-10	0.0158282	31355	9	-0.0999981	eqtl-a-ENSG00000064012	rs55793580	T	C	0.169838	CASP8	TRUE	reported	igd
41363729	2.42829e-47	0.0120957	30549	4	0.17481	eqtl-a-ENSG00000064042	rs6447061	G	A	0.393167	LIMCH1	TRUE	reported	igd
41373402	6.62217e-22	0.0142716	30551	4	-0.137283	eqtl-a-ENSG00000064042	rs1869286	A	G	0.222124	LIMCH1	TRUE	reported	igd
41642833	2.85891e-17	0.012005	30551	4	0.10147	eqtl-a-ENSG00000064042	rs4861123	G	A	0.42619	LIMCH1	TRUE	reported	igd
2345621	3.75232e-73	0.0158329	30720	11	-0.286434	eqtl-a-ENSG00000064201	rs11022291	C	T	0.834505	TSPAN32	TRUE	reported	igd
2306683	1e-200	0.0114432	25437	11	0.407269	eqtl-a-ENSG00000064201	rs10765907	C	T	0.54197	TSPAN32	TRUE	reported	igd
2427645	6.53281e-15	0.0295294	21977	11	0.230134	eqtl-a-ENSG00000064201	rs72845802	T	C	0.0422334	TSPAN32	TRUE	reported	igd
2271304	2.70085e-15	0.019445	30276	11	-0.153691	eqtl-a-ENSG00000064201	rs77926599	T	C	0.104113	TSPAN32	TRUE	reported	igd
98489915	1e-200	0.0115808	31558	3	0.359434	eqtl-a-ENSG00000064225	rs1440152	G	C	0.44757	ST3GAL6	TRUE	reported	igd
98585142	3.86723e-96	0.0123874	27820	3	-0.257726	eqtl-a-ENSG00000064225	rs13071075	G	A	0.33869	ST3GAL6	TRUE	reported	igd
98818848	3.21218e-13	0.0127324	26892	3	-0.092759	eqtl-a-ENSG00000064225	rs1851817	C	A	0.679745	ST3GAL6	TRUE	reported	igd
148200011	5.97998e-34	0.0120047	31569	5	0.145815	eqtl-a-ENSG00000064225	rs56330463	C	T	0.582097	ST3GAL6	TRUE	reported	igd
128563014	1e-200	0.0156718	31141	7	-0.505162	eqtl-a-ENSG00000064419	rs2402941	G	A	0.840088	TNPO3	TRUE	reported	igd
128725297	1e-200	0.0122826	31355	7	-0.377495	eqtl-a-ENSG00000064419	rs13244090	G	A	0.327017	TNPO3	TRUE	reported	igd
128823846	6.38117e-22	0.0200827	29616	7	0.19326	eqtl-a-ENSG00000064419	rs6946734	C	T	0.0965865	TNPO3	TRUE	reported	igd
19545642	5.95662e-45	0.0242888	28473	19	-0.341694	eqtl-a-ENSG00000064490	rs113564583	G	A	0.0632105	RFXANK	TRUE	reported	igd
19286077	1e-200	0.0314839	31355	19	1.03439	eqtl-a-ENSG00000064490	rs11671119	T	C	0.0343798	RFXANK	TRUE	reported	igd
19303284	1.15027e-12	0.0309931	27284	19	-0.220395	eqtl-a-ENSG00000064490	rs79003009	T	C	0.0382052	RFXANK	TRUE	reported	igd
21410231	1.59001e-13	0.0120219	31684	1	-0.0887122	eqtl-a-ENSG00000064547	rs4654899	A	C	0.42356	LPAR2	TRUE	reported	igd
85794297	4.54046e-13	0.0120333	31684	2	-0.087102	eqtl-a-ENSG00000064547	rs10187424	C	T	0.420816	LPAR2	TRUE	reported	igd
178121599	2.27562e-09	0.0130549	31684	5	0.0780263	eqtl-a-ENSG00000064547	rs6866344	G	T	0.293416	LPAR2	TRUE	reported	igd
50370254	3.65932e-13	0.0166505	30077	7	0.121012	eqtl-a-ENSG00000064547	rs149007767	T	C	0.149708	LPAR2	TRUE	reported	igd
19350103	1e-200	0.0169487	31141	19	-0.598327	eqtl-a-ENSG00000064547	rs72999016	A	G	0.130285	LPAR2	TRUE	reported	igd
19391045	4.6957e-28	0.031858	28588	19	0.349845	eqtl-a-ENSG00000064547	rs17751021	A	G	0.035895	LPAR2	TRUE	reported	igd
19793545	1.17733e-36	0.0221722	31684	19	0.280391	eqtl-a-ENSG00000064547	rs56408111	C	T	0.0772107	LPAR2	TRUE	reported	igd
19406707	1.30407e-26	0.0389691	25749	19	0.416073	eqtl-a-ENSG00000064547	rs74182633	C	A	0.0237013	LPAR2	TRUE	reported	igd
19499589	2.42159e-31	0.0392884	24433	19	0.457529	eqtl-a-ENSG00000064547	rs117131852	T	C	0.023272	LPAR2	TRUE	reported	igd
19689231	1.68422e-78	0.0332074	25559	19	0.622885	eqtl-a-ENSG00000064547	rs10415813	G	A	0.967609	LPAR2	TRUE	reported	igd
154420087	1.42959e-08	0.012309	31484	1	0.0697908	eqtl-a-ENSG00000064601	rs61812598	A	G	0.370648	CTSA	TRUE	reported	igd
118153977	6.83597e-11	0.0128667	31569	1	0.083945	eqtl-a-ENSG00000064601	rs826415	G	T	0.308498	CTSA	TRUE	reported	igd
43360065	1.38771e-11	0.0136451	26953	2	0.0922315	eqtl-a-ENSG00000064601	rs28498283	T	A	0.254318	CTSA	TRUE	reported	igd
56849749	1.03801e-87	0.0120828	31684	3	0.239878	eqtl-a-ENSG00000064601	rs1354034	C	T	0.618137	CTSA	TRUE	reported	igd
135419018	2.26449e-09	0.0134787	31569	6	0.0805716	eqtl-a-ENSG00000064601	rs9399137	C	T	0.264393	CTSA	TRUE	reported	igd
243268	2.50207e-13	0.0142933	31569	11	0.104612	eqtl-a-ENSG00000064601	rs505404	G	T	0.222031	CTSA	TRUE	reported	igd
122216910	1.47843e-14	0.0190102	30031	12	0.146181	eqtl-a-ENSG00000064601	rs11553699	G	A	0.10963	CTSA	TRUE	reported	igd
54685880	2.88602e-33	0.0255189	29836	12	-0.306663	eqtl-a-ENSG00000064601	rs35979828	T	C	0.0571059	CTSA	TRUE	reported	igd
33884804	3.26498e-08	0.0155075	31684	17	0.0857053	eqtl-a-ENSG00000064601	rs10512472	C	T	0.179037	CTSA	TRUE	reported	igd
44603963	4.49573e-46	0.0160228	31566	20	0.228323	eqtl-a-ENSG00000064601	rs6017717	C	G	0.162395	CTSA	TRUE	reported	igd
19841752	5.71808e-09	0.0261391	23513	19	-0.152252	eqtl-a-ENSG00000064607	rs12608822	T	C	0.0547144	SUGP2	TRUE	reported	igd
19375822	2.85338e-08	0.0312781	22963	19	-0.173597	eqtl-a-ENSG00000064607	rs78538967	C	T	0.0375386	SUGP2	TRUE	reported	igd
19098258	1e-200	0.0130018	26490	19	-0.578094	eqtl-a-ENSG00000064607	rs2107263	A	G	0.757286	SUGP2	TRUE	reported	igd
54685880	4.13752e-09	0.0256178	29836	12	0.150602	eqtl-a-ENSG00000064666	rs35979828	T	C	0.0571059	CNN2	TRUE	reported	igd
1135485	2.12227e-12	0.0239234	23284	19	0.168095	eqtl-a-ENSG00000064666	rs11880562	G	A	0.0660388	CNN2	TRUE	reported	igd
1005834	1e-200	0.0186127	20249	19	-0.574884	eqtl-a-ENSG00000064666	rs116977028	A	T	0.107289	CNN2	TRUE	reported	igd
1086352	3.89583e-36	0.0119077	19278	19	-0.149462	eqtl-a-ENSG00000064666	rs12471	A	C	0.554179	CNN2	TRUE	reported	igd
1055718	3.62243e-184	0.0220318	20500	19	-0.637627	eqtl-a-ENSG00000064687	rs113337161	T	C	0.0744293	ABCA7	TRUE	reported	igd
1021639	1.09926e-60	0.0420869	17396	19	-0.691631	eqtl-a-ENSG00000064687	rs150244663	T	C	0.0200239	ABCA7	TRUE	reported	igd
1258940	2.13845e-14	0.0418177	10464	19	-0.319567	eqtl-a-ENSG00000064687	rs117875320	T	G	0.0205975	ABCA7	TRUE	reported	igd
83756393	1.65234e-45	0.0127721	31684	15	0.180837	eqtl-a-ENSG00000064726	rs13379920	G	A	0.310553	BTBD1	TRUE	reported	igd
84205754	2.64789e-13	0.0182661	31684	15	0.133547	eqtl-a-ENSG00000064726	rs17158873	C	T	0.120222	BTBD1	TRUE	reported	igd
84484897	1.05801e-09	0.0119029	31684	15	-0.0726137	eqtl-a-ENSG00000064726	rs4262914	A	G	0.525161	BTBD1	TRUE	reported	igd
182323766	2.48382e-08	0.0119924	25531	2	0.0668494	eqtl-a-ENSG00000064763	rs1375493	A	G	0.565077	FAR2	TRUE	reported	igd
173205318	4.33122e-10	0.0137197	25531	5	-0.085634	eqtl-a-ENSG00000064763	rs2594836	A	G	0.749651	FAR2	TRUE	reported	igd
148869277	1.2523e-09	0.0123765	25147	7	0.0751677	eqtl-a-ENSG00000064763	rs4727027	A	G	0.639097	FAR2	TRUE	reported	igd
127009395	1.39927e-36	0.0157618	25531	9	-0.199107	eqtl-a-ENSG00000064763	rs55793580	T	C	0.169838	FAR2	TRUE	reported	igd
111884608	3.52046e-14	0.0119216	22380	12	0.0903395	eqtl-a-ENSG00000064763	rs3184504	C	T	0.542056	FAR2	TRUE	reported	igd
29300802	2.26032e-08	0.0123143	25531	12	-0.068848	eqtl-a-ENSG00000064763	rs3809188	A	G	0.630067	FAR2	TRUE	reported	igd
111785930	3.96004e-71	0.0127273	30935	1	0.226957	eqtl-a-ENSG00000064886	rs1056825	C	T	0.690086	CHI3L2	TRUE	reported	igd
111823994	1e-200	0.025941	30491	1	0.90592	eqtl-a-ENSG00000064886	rs76275224	T	C	0.0510606	CHI3L2	TRUE	reported	igd
112112140	1.1729e-10	0.0465619	23613	1	-0.299989	eqtl-a-ENSG00000064886	rs145439981	C	T	0.0165656	CHI3L2	TRUE	reported	igd
111572204	1.27968e-21	0.0127874	30818	1	-0.122135	eqtl-a-ENSG00000064886	rs1282332	G	A	0.313566	CHI3L2	TRUE	reported	igd
111741188	1e-200	0.0170641	29328	1	0.829542	eqtl-a-ENSG00000064886	rs41312686	T	C	0.118171	CHI3L2	TRUE	reported	igd
111842693	6.45967e-09	0.0160273	24390	1	-0.0930258	eqtl-a-ENSG00000064886	rs12404497	A	G	0.164698	CHI3L2	TRUE	reported	igd
35404437	4.87528e-101	0.0132329	25742	6	-0.282385	eqtl-a-ENSG00000065060	rs9462085	A	G	0.732441	BLTP3A	TRUE	reported	igd
34156790	2.82553e-21	0.0441205	23644	6	0.417782	eqtl-a-ENSG00000065060	rs62398145	C	T	0.0184218	BLTP3A	TRUE	reported	igd
34695221	1e-200	0.0228607	25750	6	0.839704	eqtl-a-ENSG00000065060	rs57916801	A	G	0.0662577	BLTP3A	TRUE	reported	igd
34468767	1e-200	0.0176206	26081	6	0.586265	eqtl-a-ENSG00000065060	rs73405691	G	A	0.120254	BLTP3A	TRUE	reported	igd
34115617	2.54331e-30	0.0333246	22993	6	0.381344	eqtl-a-ENSG00000065060	rs78691829	A	G	0.0326719	BLTP3A	TRUE	reported	igd
34966411	9.8107e-67	0.0409873	22559	6	0.70735	eqtl-a-ENSG00000065060	rs111314618	A	G	0.0210951	BLTP3A	TRUE	reported	igd
110060710	2.07014e-111	0.0238268	31684	1	0.534405	eqtl-a-ENSG00000065135	rs56018934	T	C	0.0643955	GNAI3	TRUE	reported	igd
109648870	5.23805e-10	0.0154077	30744	1	0.0957114	eqtl-a-ENSG00000065135	rs533212	G	C	0.181893	GNAI3	TRUE	reported	igd
109894693	1e-200	0.0149049	31684	1	-0.454845	eqtl-a-ENSG00000065135	rs7536292	C	T	0.183115	GNAI3	TRUE	reported	igd
110155000	9.25124e-95	0.0360265	30044	1	0.744047	eqtl-a-ENSG00000065135	rs116468196	A	C	0.0272338	GNAI3	TRUE	reported	igd
126149715	1.32779e-09	0.0131048	26440	10	-0.0794675	eqtl-a-ENSG00000065154	rs2176139	A	G	0.710404	OAT	TRUE	reported	igd
125755374	5.15157e-09	0.0207028	31196	10	-0.120948	eqtl-a-ENSG00000065154	rs7070561	T	C	0.0906693	OAT	TRUE	reported	igd
126084645	1.03039e-172	0.0165711	31527	10	-0.464256	eqtl-a-ENSG00000065154	rs9422943	A	G	0.142515	OAT	TRUE	reported	igd
126090562	2.44625e-41	0.0118487	31528	10	0.159568	eqtl-a-ENSG00000065154	rs2491159	C	T	0.470275	OAT	TRUE	reported	igd
976709	1e-200	0.0112058	19007	19	-0.49275	eqtl-a-ENSG00000065268	rs11085231	T	A	0.543461	WDR18	TRUE	reported	igd
1100217	4.79623e-26	0.026658	20129	19	0.281388	eqtl-a-ENSG00000065268	rs116649696	C	A	0.0521788	WDR18	TRUE	reported	igd
1064054	9.63385e-11	0.0329136	17997	19	-0.213037	eqtl-a-ENSG00000065268	rs75707890	G	A	0.0337409	WDR18	TRUE	reported	igd
52340176	2.16571e-62	0.0217403	31683	6	-0.362408	eqtl-a-ENSG00000065308	rs9474227	C	T	0.079882	TRAM2	TRUE	reported	igd
52450963	1.1324e-159	0.0125644	30902	6	0.33829	eqtl-a-ENSG00000065308	rs9463800	G	C	0.691234	TRAM2	TRUE	reported	igd
52393749	2.77715e-23	0.0287394	2434	6	0.285681	eqtl-a-ENSG00000065308	rs143579024	T	C	0.0445768	TRAM2	TRUE	reported	igd
75584457	1e-200	0.0215468	28471	16	0.677415	eqtl-a-ENSG00000065457	rs28571860	T	G	0.0772782	ADAT1	TRUE	reported	igd
75530411	1e-200	0.0115229	27751	16	0.608618	eqtl-a-ENSG00000065457	rs2738805	G	A	0.334958	ADAT1	TRUE	reported	igd
75262638	1.75509e-18	0.016338	31355	16	0.14332	eqtl-a-ENSG00000065457	rs77276355	A	G	0.156469	ADAT1	TRUE	reported	igd
203281175	7.42574e-09	0.0119203	30362	1	-0.0689125	eqtl-a-ENSG00000065491	rs17534202	C	G	0.535966	TBC1D22B	TRUE	reported	igd
56849749	3.6166e-13	0.0122275	31470	3	-0.0888852	eqtl-a-ENSG00000065491	rs1354034	C	T	0.618137	TBC1D22B	TRUE	reported	igd
37302075	5.75838e-38	0.0166694	31470	6	-0.214719	eqtl-a-ENSG00000065491	rs195413	G	A	0.147864	TBC1D22B	TRUE	reported	igd
135426573	5.75506e-10	0.013327	31086	6	-0.0825875	eqtl-a-ENSG00000065491	rs4895441	G	A	0.273956	TBC1D22B	TRUE	reported	igd
37295170	6.98232e-15	0.0144999	25524	6	-0.11288	eqtl-a-ENSG00000065491	rs9349036	T	C	0.786769	TBC1D22B	TRUE	reported	igd
139835780	6.88177e-16	0.0319561	31026	6	-0.257975	eqtl-a-ENSG00000065491	rs668887	A	G	0.964189	TBC1D22B	TRUE	reported	igd
118153977	2.11159e-08	0.0128718	31569	1	-0.072113	eqtl-a-ENSG00000065534	rs826415	G	T	0.308498	MYLK	TRUE	reported	igd
56849749	6.7112e-26	0.0122026	31684	3	0.128417	eqtl-a-ENSG00000065534	rs1354034	C	T	0.618137	MYLK	TRUE	reported	igd
123417546	1.22744e-31	0.0205966	28801	3	-0.241047	eqtl-a-ENSG00000065534	rs56193997	C	T	0.0909761	MYLK	TRUE	reported	igd
135419018	7.16506e-10	0.0134776	31569	6	0.0830559	eqtl-a-ENSG00000065534	rs9399137	C	T	0.264393	MYLK	TRUE	reported	igd
100707992	8.87973e-18	0.0123914	31567	9	0.106413	eqtl-a-ENSG00000065534	rs10984466	G	A	0.356829	MYLK	TRUE	reported	igd
65066186	1.74864e-11	0.0120364	31684	10	-0.0809506	eqtl-a-ENSG00000065534	rs10761741	T	G	0.420816	MYLK	TRUE	reported	igd
202856	1.24919e-09	0.0145488	26110	11	0.0883667	eqtl-a-ENSG00000065534	rs11602954	A	G	0.211758	MYLK	TRUE	reported	igd
54687232	2.55971e-09	0.0125544	31185	12	0.0747926	eqtl-a-ENSG00000065534	rs10506328	C	A	0.660666	MYLK	TRUE	reported	igd
122216910	1.08069e-30	0.0189611	30031	12	0.218382	eqtl-a-ENSG00000065534	rs11553699	G	A	0.10963	MYLK	TRUE	reported	igd
1600925	1.73061e-14	0.0123335	31684	20	-0.0945871	eqtl-a-ENSG00000065534	rs11696739	A	G	0.365478	MYLK	TRUE	reported	igd
1924707	4.80176e-15	0.0131666	31569	20	-0.103119	eqtl-a-ENSG00000065534	rs13042885	T	C	0.284247	MYLK	TRUE	reported	igd
173207353	4.36014e-12	0.0146907	31529	5	-0.101735	eqtl-a-ENSG00000065613	rs360017	G	A	0.793972	SLK	TRUE	reported	igd
50370254	5.38394e-15	0.0166456	30037	7	0.130132	eqtl-a-ENSG00000065613	rs149007767	T	C	0.149708	SLK	TRUE	reported	igd
28724374	1.07669e-09	0.0131101	31315	7	0.0799413	eqtl-a-ENSG00000065613	rs56388170	T	G	0.289189	SLK	TRUE	reported	igd
105723183	2.28034e-133	0.0117083	28749	10	-0.287742	eqtl-a-ENSG00000065613	rs10883952	T	C	0.546871	SLK	TRUE	reported	igd
105998341	2.89935e-22	0.012217	31526	10	0.118554	eqtl-a-ENSG00000065613	rs590610	C	T	0.380676	SLK	TRUE	reported	igd
105623955	2.88942e-10	0.0120724	31230	10	0.0761129	eqtl-a-ENSG00000065613	rs10883931	T	C	0.412655	SLK	TRUE	reported	igd
159506600	7.62255e-09	0.0127978	31684	6	-0.0739292	eqtl-a-ENSG00000065618	rs2451258	T	C	0.685013	COL17A1	TRUE	reported	igd
61650831	4.33581e-08	0.0155312	31569	8	-0.0850565	eqtl-a-ENSG00000065618	rs7846314	T	A	0.178349	COL17A1	TRUE	reported	igd
131466489	7.45418e-17	0.0183024	28587	9	0.152636	eqtl-a-ENSG00000065618	rs13289095	T	G	0.119513	COL17A1	TRUE	reported	igd
105736284	3.95913e-77	0.0150872	31569	10	-0.280453	eqtl-a-ENSG00000065618	rs10883958	A	G	0.813203	COL17A1	TRUE	reported	igd
11883126	1.12769e-09	0.0322458	28216	10	-0.196383	eqtl-a-ENSG00000065665	rs11257354	A	G	0.0352189	SEC61A2	TRUE	reported	igd
12163741	1e-200	0.0117018	30902	10	0.370922	eqtl-a-ENSG00000065665	rs12766360	T	A	0.59219	SEC61A2	TRUE	reported	igd
12089892	5.32844e-14	0.050354	19316	10	0.378849	eqtl-a-ENSG00000065665	rs150536510	C	A	0.0141142	SEC61A2	TRUE	reported	igd
12239456	7.52489e-72	0.0139134	31482	10	-0.249397	eqtl-a-ENSG00000065665	rs7897943	G	A	0.233385	SEC61A2	TRUE	reported	igd
6614332	4.2924e-14	0.0121313	31231	10	0.091613	eqtl-a-ENSG00000065675	rs2007252	C	T	0.601334	PRKCQ	TRUE	reported	igd
6625378	7.2845e-73	0.0128848	30902	10	-0.232627	eqtl-a-ENSG00000065675	rs2255088	C	T	0.296415	PRKCQ	TRUE	reported	igd
6508563	7.8361e-13	0.0118821	31684	10	-0.0851247	eqtl-a-ENSG00000065675	rs658230	G	A	0.49705	PRKCQ	TRUE	reported	igd
239486566	9.36268e-14	0.0298104	29619	2	0.222082	eqtl-a-ENSG00000065802	rs79676909	T	C	0.041421	ASB1	TRUE	reported	igd
239203162	3.53167e-08	0.019465	31019	2	-0.107303	eqtl-a-ENSG00000065802	rs4663301	T	A	0.104136	ASB1	TRUE	reported	igd
239318389	1e-200	0.0111586	31468	2	0.510276	eqtl-a-ENSG00000065802	rs502349	T	C	0.547112	ASB1	TRUE	reported	igd
14700275	2.25372e-61	0.0177657	30431	10	-0.293652	eqtl-a-ENSG00000065809	rs78155027	A	C	0.125972	FAM107B	TRUE	reported	igd
14512746	1.50141e-41	0.0173467	30935	10	0.234233	eqtl-a-ENSG00000065809	rs7898971	G	A	0.13424	FAM107B	TRUE	reported	igd
14719488	1e-200	0.0143283	30805	10	0.484419	eqtl-a-ENSG00000065809	rs11259263	C	T	0.199366	FAM107B	TRUE	reported	igd
14553644	1e-200	0.0121668	30935	10	-0.369613	eqtl-a-ENSG00000065809	rs7092826	T	G	0.340655	FAM107B	TRUE	reported	igd
54685880	9.47567e-10	0.0256152	29087	12	0.156716	eqtl-a-ENSG00000065809	rs35979828	T	C	0.0571059	FAM107B	TRUE	reported	igd
37894646	2.59753e-09	0.0147826	27305	4	0.0880319	eqtl-a-ENSG00000065882	rs6531595	C	A	0.797161	TBC1D1	TRUE	reported	igd
37841430	1.68655e-31	0.0148197	31300	4	0.173039	eqtl-a-ENSG00000065882	rs2261414	T	C	0.199581	TBC1D1	TRUE	reported	igd
38026106	5.12507e-17	0.0118934	31299	4	-0.0997108	eqtl-a-ENSG00000065882	rs933819	T	C	0.471418	TBC1D1	TRUE	reported	igd
37983981	7.16143e-113	0.0177835	30601	4	0.401515	eqtl-a-ENSG00000065882	rs73236866	T	A	0.123311	TBC1D1	TRUE	reported	igd
135860412	1.27204e-11	0.0326865	6419	9	0.221346	eqtl-a-ENSG00000065978	rs73660574	A	G	0.0342189	YBX1	TRUE	reported	igd
27206029	3.90571e-13	0.0161856	6421	17	0.117489	eqtl-a-ENSG00000065978	rs7213285	A	G	0.160464	YBX1	TRUE	reported	igd
4157072	5.09918e-12	0.0123321	6421	20	-0.0851249	eqtl-a-ENSG00000065978	rs6084653	G	C	0.36636	YBX1	TRUE	reported	igd
10627322	1.85481e-12	0.0138699	30745	19	-0.0977132	eqtl-a-ENSG00000065989	rs10416139	T	C	0.242111	PDE4A	TRUE	reported	igd
10447203	2.10863e-23	0.0529871	3428	19	0.52817	eqtl-a-ENSG00000065989	rs147394556	T	C	0.0126896	PDE4A	TRUE	reported	igd
10532458	5.72532e-62	0.0208894	31568	19	-0.34701	eqtl-a-ENSG00000065989	rs77376335	C	T	0.0872306	PDE4A	TRUE	reported	igd
212097748	8.97222e-45	0.0122414	31355	1	-0.171859	eqtl-a-ENSG00000066027	rs2970579	A	G	0.370129	PPP2R5A	TRUE	reported	igd
212889072	1.76116e-12	0.0282359	29143	1	0.199128	eqtl-a-ENSG00000066027	rs61829198	G	A	0.0464309	PPP2R5A	TRUE	reported	igd
212357282	6.47143e-127	0.0426328	28645	1	1.02169	eqtl-a-ENSG00000066027	rs146891838	T	C	0.0190921	PPP2R5A	TRUE	reported	igd
212602590	3.45868e-09	0.0441128	23155	1	0.260623	eqtl-a-ENSG00000066027	rs588058	A	G	0.981499	PPP2R5A	TRUE	reported	igd
212442602	3.15573e-42	0.0467711	27725	1	-0.636901	eqtl-a-ENSG00000066027	rs142218926	C	T	0.0162472	PPP2R5A	TRUE	reported	igd
212346089	1e-200	0.0165249	29693	1	0.749767	eqtl-a-ENSG00000066027	rs10779571	A	G	0.130149	PPP2R5A	TRUE	reported	igd
212585781	9.25763e-30	0.0430538	24986	1	-0.487821	eqtl-a-ENSG00000066027	rs183325637	T	C	0.0193109	PPP2R5A	TRUE	reported	igd
144385777	1.04544e-12	0.0266099	25735	6	0.189583	eqtl-a-ENSG00000066027	rs149110519	T	C	0.0526158	PPP2R5A	TRUE	reported	igd
50370254	5.10235e-09	0.0166615	30077	7	-0.097363	eqtl-a-ENSG00000066027	rs149007767	T	C	0.149708	PPP2R5A	TRUE	reported	igd
38128648	2.22039e-09	0.0119357	31684	17	-0.0713827	eqtl-a-ENSG00000066027	rs3859192	T	C	0.455547	PPP2R5A	TRUE	reported	igd
188125120	6.68375e-10	0.0118955	31355	3	-0.0734359	eqtl-a-ENSG00000066084	rs13093110	T	C	0.481579	DIP2B	TRUE	reported	igd
144385777	2.06771e-09	0.0266239	25521	6	-0.159538	eqtl-a-ENSG00000066084	rs149110519	T	C	0.0526158	DIP2B	TRUE	reported	igd
50370254	6.77532e-09	0.0166618	29863	7	0.0965817	eqtl-a-ENSG00000066084	rs149007767	T	C	0.149708	DIP2B	TRUE	reported	igd
50954191	1.25314e-179	0.0122407	26678	12	-0.349815	eqtl-a-ENSG00000066084	rs12582683	C	A	0.337168	DIP2B	TRUE	reported	igd
50760443	1.90546e-121	0.0124551	27100	12	0.291875	eqtl-a-ENSG00000066084	rs9739363	T	C	0.673794	DIP2B	TRUE	reported	igd
974606	7.59539e-09	0.0484331	4603	5	-0.279808	eqtl-a-ENSG00000066230	rs114991474	A	G	0.0152994	SLC9A3	TRUE	reported	igd
972566	3.19595e-32	0.0329592	4574	5	0.389476	eqtl-a-ENSG00000066230	rs140456511	G	A	0.0334053	SLC9A3	TRUE	reported	igd
365662	9.85372e-27	0.0341981	5081	5	-0.366019	eqtl-a-ENSG00000066230	rs74533118	G	A	0.0310066	SLC9A3	TRUE	reported	igd
435631	9.22465e-09	0.0410499	2022	5	-0.235799	eqtl-a-ENSG00000066230	rs11750039	A	G	0.0214319	SLC9A3	TRUE	reported	igd
187612	1e-200	0.0191159	5262	5	0.621145	eqtl-a-ENSG00000066230	rs116314028	T	C	0.100241	SLC9A3	TRUE	reported	igd
502534	7.16473e-93	0.0267695	5913	5	0.547211	eqtl-a-ENSG00000066230	rs77045859	C	A	0.050568	SLC9A3	TRUE	reported	igd
160567590	4.69462e-59	0.0487382	26507	1	0.789779	eqtl-a-ENSG00000066294	rs115503831	T	C	0.014861	CD84	TRUE	reported	igd
160471844	1e-200	0.022383	31315	1	-0.7209	eqtl-a-ENSG00000066294	rs2050523	G	A	0.92911	CD84	TRUE	reported	igd
160414093	9.10123e-31	0.0146038	31526	1	0.168412	eqtl-a-ENSG00000066294	rs11265403	G	T	0.207674	CD84	TRUE	reported	igd
47375889	1e-200	0.0311909	27559	11	-1.09005	eqtl-a-ENSG00000066336	rs11570034	G	A	0.0347167	SPI1	TRUE	reported	igd
47862640	5.21375e-09	0.0348025	21614	11	0.203254	eqtl-a-ENSG00000066336	rs72895725	G	A	0.0300804	SPI1	TRUE	reported	igd
47853793	2.08257e-25	0.0271608	25631	11	0.282926	eqtl-a-ENSG00000066336	rs72895718	T	C	0.0501685	SPI1	TRUE	reported	igd
29920713	8.3888e-16	0.0119445	7202	6	0.0961328	eqtl-a-ENSG00000066379	rs9260500	C	T	0.553356	POLR1H	TRUE	reported	igd
29986501	7.58578e-197	0.0231868	4948	6	0.694026	eqtl-a-ENSG00000066379	rs6932091	T	C	0.0663595	POLR1H	TRUE	reported	igd
29944651	8.07607e-42	0.0119658	6784	6	-0.162118	eqtl-a-ENSG00000066379	rs2246068	C	G	0.424016	POLR1H	TRUE	reported	igd
29750776	1.79473e-23	0.0216393	13560	6	0.216045	eqtl-a-ENSG00000066379	rs9468618	T	C	0.0818115	POLR1H	TRUE	reported	igd
30393360	3.6116e-12	0.0118952	31470	11	0.0826918	eqtl-a-ENSG00000066382	rs640245	T	C	0.477526	MPPED2	TRUE	reported	igd
30600383	9.0261e-90	0.0133802	31340	11	0.268809	eqtl-a-ENSG00000066382	rs3781852	T	G	0.259923	MPPED2	TRUE	reported	igd
30060779	2.044e-10	0.0120641	31352	11	-0.0767024	eqtl-a-ENSG00000066382	rs501477	G	A	0.414518	MPPED2	TRUE	reported	igd
128475248	2.14482e-10	0.0360042	29099	5	-0.228648	eqtl-a-ENSG00000066583	rs10080172	T	G	0.0280345	ISOC1	TRUE	reported	igd
128525698	8.46253e-10	0.0183273	30688	5	-0.112453	eqtl-a-ENSG00000066583	rs2112699	C	T	0.119449	ISOC1	TRUE	reported	igd
128280809	4.50817e-189	0.0131769	26444	5	-0.386456	eqtl-a-ENSG00000066583	rs2577431	C	A	0.259788	ISOC1	TRUE	reported	igd
128278704	1e-200	0.0128436	27602	5	-0.39021	eqtl-a-ENSG00000066583	rs2526206	C	T	0.279913	ISOC1	TRUE	reported	igd
128107509	1e-200	0.012123	31343	5	-0.373417	eqtl-a-ENSG00000066583	rs13181669	G	C	0.344593	ISOC1	TRUE	reported	igd
128370594	1.15213e-28	0.0235855	30964	5	0.261981	eqtl-a-ENSG00000066583	rs141844349	C	A	0.0677125	ISOC1	TRUE	reported	igd
127840356	6.42688e-19	0.0358038	28129	5	0.318096	eqtl-a-ENSG00000066583	rs115494457	C	T	0.0282792	ISOC1	TRUE	reported	igd
50370254	1.17071e-09	0.0166598	29863	7	0.101361	eqtl-a-ENSG00000066583	rs149007767	T	C	0.149708	ISOC1	TRUE	reported	igd
66429778	1e-200	0.0217017	29452	8	0.67349	eqtl-a-ENSG00000066855	rs72664750	G	T	0.0762194	MTFR1	TRUE	reported	igd
66797673	6.85646e-19	0.0331732	29058	8	-0.294485	eqtl-a-ENSG00000066855	rs118107026	A	G	0.0331068	MTFR1	TRUE	reported	igd
66839800	2.16721e-38	0.0411466	26497	8	0.533108	eqtl-a-ENSG00000066855	rs143568834	C	T	0.0211231	MTFR1	TRUE	reported	igd
66560488	1.10662e-119	0.0342748	27155	8	0.797266	eqtl-a-ENSG00000066855	rs140146852	A	G	0.0299366	MTFR1	TRUE	reported	igd
66546130	1.5787e-65	0.0475897	25440	8	0.813618	eqtl-a-ENSG00000066855	rs141623092	A	C	0.0155659	MTFR1	TRUE	reported	igd
28303030	4.15738e-10	0.0154844	31355	3	0.0967466	eqtl-a-ENSG00000066923	rs4502545	A	G	0.179583	STAG3	TRUE	reported	igd
99635967	1e-200	0.0154524	31141	7	-0.541529	eqtl-a-ENSG00000066923	rs72615157	A	G	0.163071	STAG3	TRUE	reported	igd
99781192	8.93305e-15	0.0458295	21717	7	0.355353	eqtl-a-ENSG00000066923	rs148654444	C	T	0.0170859	STAG3	TRUE	reported	igd
99809032	1.04232e-105	0.0294514	27566	7	-0.643115	eqtl-a-ENSG00000066923	rs80044214	T	C	0.0412024	STAG3	TRUE	reported	igd
99767773	1.02542e-28	0.0444061	27405	7	-0.493707	eqtl-a-ENSG00000066923	rs138791019	A	G	0.018137	STAG3	TRUE	reported	igd
173363667	3.21159e-09	0.0120869	31684	5	0.0715608	eqtl-a-ENSG00000066926	rs17076724	T	G	0.409824	FECH	TRUE	reported	igd
26093141	2.29959e-08	0.0272867	29606	6	-0.15247	eqtl-a-ENSG00000066926	rs1800562	A	G	0.0499676	FECH	TRUE	reported	igd
33875262	8.87565e-15	0.0128911	31185	17	-0.0999605	eqtl-a-ENSG00000066926	rs8073060	A	T	0.305723	FECH	TRUE	reported	igd
55330585	1.87888e-12	0.0431217	19720	18	-0.303715	eqtl-a-ENSG00000066926	rs144606835	A	G	0.0193581	FECH	TRUE	reported	igd
55401529	8.54673e-23	0.0432746	10087	18	-0.42529	eqtl-a-ENSG00000066926	rs144609264	A	C	0.019154	FECH	TRUE	reported	igd
55215573	1e-200	0.0153511	31683	18	0.846972	eqtl-a-ENSG00000066926	rs1062010	C	A	0.144543	FECH	TRUE	reported	igd
55343687	1.7869e-34	0.0388507	30508	18	-0.475723	eqtl-a-ENSG00000066926	rs35281475	T	C	0.023788	FECH	TRUE	reported	igd
11297258	9.02298e-10	0.0244649	31569	19	0.149867	eqtl-a-ENSG00000066926	rs12974711	C	T	0.0629954	FECH	TRUE	reported	igd
4157072	1.88495e-21	0.0123135	31569	20	0.117118	eqtl-a-ENSG00000066926	rs6084653	G	C	0.36636	FECH	TRUE	reported	igd
37469591	5.64326e-09	0.0119193	31300	22	-0.0694563	eqtl-a-ENSG00000066926	rs4820268	A	G	0.53552	FECH	TRUE	reported	igd
130349119	3.83398e-09	0.0141804	31300	6	-0.0835425	eqtl-a-ENSG00000067057	rs6569648	T	C	0.772526	PFKP	TRUE	reported	igd
2933379	7.71792e-49	0.0119168	31231	10	0.175031	eqtl-a-ENSG00000067057	rs10794966	G	A	0.565683	PFKP	TRUE	reported	igd
3135350	1e-200	0.0120425	31355	10	-0.446935	eqtl-a-ENSG00000067057	rs75961101	T	C	0.334304	PFKP	TRUE	reported	igd
3167109	1e-200	0.0143561	31558	10	-0.692085	eqtl-a-ENSG00000067057	rs730141	T	C	0.179965	PFKP	TRUE	reported	igd
3118666	1.3937e-09	0.0166273	31354	10	-0.100696	eqtl-a-ENSG00000067057	rs58639902	G	A	0.150424	PFKP	TRUE	reported	igd
3230735	8.01124e-11	0.0184416	28758	10	-0.119876	eqtl-a-ENSG00000067057	rs56969892	G	A	0.1177	PFKP	TRUE	reported	igd
3100322	1e-200	0.0225714	28470	10	-0.938852	eqtl-a-ENSG00000067057	rs10736965	G	A	0.933661	PFKP	TRUE	reported	igd
41347517	2.61222e-10	0.0131994	31569	13	-0.0834227	eqtl-a-ENSG00000067057	rs9315786	G	A	0.282623	PFKP	TRUE	reported	igd
127009395	9.4254e-12	0.0158246	31569	9	-0.107843	eqtl-a-ENSG00000067082	rs55793580	T	C	0.169838	KLF6	TRUE	reported	igd
3818682	2.59759e-08	0.0408165	24857	10	0.227213	eqtl-a-ENSG00000067082	rs78616463	C	T	0.0216864	KLF6	TRUE	reported	igd
3910816	2.69464e-14	0.0118792	31568	10	-0.0904267	eqtl-a-ENSG00000067082	rs11252145	T	C	0.501283	KLF6	TRUE	reported	igd
111884608	2.95801e-21	0.0119081	28418	12	0.112702	eqtl-a-ENSG00000067082	rs3184504	C	T	0.542056	KLF6	TRUE	reported	igd
72561112	2.26548e-08	0.0529438	6612	15	-0.295977	eqtl-a-ENSG00000067141	rs74928164	C	T	0.0127727	NEO1	TRUE	reported	igd
73236667	1e-200	0.0189396	31567	15	0.577949	eqtl-a-ENSG00000067141	rs2415214	C	T	0.103314	NEO1	TRUE	reported	igd
73365051	3.37754e-65	0.0213299	31183	15	0.363718	eqtl-a-ENSG00000067141	rs28462360	G	A	0.083212	NEO1	TRUE	reported	igd
73453239	5.39014e-18	0.0477473	18767	15	-0.412761	eqtl-a-ENSG00000067141	rs145578343	T	C	0.0157026	NEO1	TRUE	reported	igd
71645268	1.18032e-152	0.0116222	31565	8	0.305876	eqtl-a-ENSG00000067167	rs34270993	C	G	0.495772	TRAM1	TRUE	reported	igd
71464172	2.46093e-24	0.015037	30902	8	0.15306	eqtl-a-ENSG00000067167	rs268590	C	T	0.807372	TRAM1	TRUE	reported	igd
71666446	1.06047e-89	0.0117371	27307	8	0.235703	eqtl-a-ENSG00000067167	rs13255619	C	T	0.501889	TRAM1	TRUE	reported	igd
56849749	2.84368e-08	0.012237	31684	3	-0.0679263	eqtl-a-ENSG00000067182	rs1354034	C	T	0.618137	TNFRSF1A	TRUE	reported	igd
144385777	3.31818e-19	0.0265823	25735	6	-0.238111	eqtl-a-ENSG00000067182	rs149110519	T	C	0.0526158	TNFRSF1A	TRUE	reported	igd
28724374	1.0306e-10	0.013108	31355	7	0.0847115	eqtl-a-ENSG00000067182	rs56388170	T	G	0.289189	TNFRSF1A	TRUE	reported	igd
6442346	1e-200	0.0118546	31075	12	-0.37004	eqtl-a-ENSG00000067182	rs1800692	G	A	0.619212	TNFRSF1A	TRUE	reported	igd
38166879	6.2997e-09	0.0122477	31684	17	0.0711444	eqtl-a-ENSG00000067182	rs8078723	C	T	0.379928	TNFRSF1A	TRUE	reported	igd
56849749	1.71633e-24	0.0122053	25690	3	0.124663	eqtl-a-ENSG00000067365	rs1354034	C	T	0.618137	METTL22	TRUE	reported	igd
50427982	3.0903e-11	0.0119459	25690	7	0.0793485	eqtl-a-ENSG00000067365	rs6592965	A	G	0.449532	METTL22	TRUE	reported	igd
8690917	3.77138e-17	0.0251594	25245	16	-0.211835	eqtl-a-ENSG00000067365	rs34951641	G	A	0.0591844	METTL22	TRUE	reported	igd
8729124	2.30144e-123	0.013336	25306	16	-0.315021	eqtl-a-ENSG00000067365	rs2302607	A	G	0.258341	METTL22	TRUE	reported	igd
8739977	1.3712e-31	0.050277	5896	16	-0.587929	eqtl-a-ENSG00000067365	rs1060541	G	A	0.0140773	METTL22	TRUE	reported	igd
8820312	1.1207e-09	0.0144853	24908	16	-0.0882343	eqtl-a-ENSG00000067365	rs8059762	C	A	0.785689	METTL22	TRUE	reported	igd
8462582	1.46016e-11	0.0120205	24908	16	-0.081159	eqtl-a-ENSG00000067365	rs36090319	C	G	0.424943	METTL22	TRUE	reported	igd
8762414	1.77787e-28	0.0122274	31569	2	0.135345	eqtl-a-ENSG00000067836	rs3896594	G	T	0.377086	ROGDI	TRUE	reported	igd
135426573	1.13318e-36	0.0132701	31300	6	-0.167854	eqtl-a-ENSG00000067836	rs4895441	G	A	0.273956	ROGDI	TRUE	reported	igd
50427982	4.12382e-22	0.0119252	31684	7	-0.115291	eqtl-a-ENSG00000067836	rs6592965	A	G	0.449532	ROGDI	TRUE	reported	igd
4259996	8.38147e-09	0.0253054	26235	16	0.145774	eqtl-a-ENSG00000067836	rs12923343	C	T	0.941375	ROGDI	TRUE	reported	igd
4482400	2.45754e-13	0.0300028	26617	16	-0.219654	eqtl-a-ENSG00000067836	rs34860010	G	A	0.0408736	ROGDI	TRUE	reported	igd
4816102	1e-200	0.0121863	28588	16	0.689669	eqtl-a-ENSG00000067836	rs58729822	C	T	0.264237	ROGDI	TRUE	reported	igd
4498322	1.48525e-14	0.0328198	17937	16	0.252349	eqtl-a-ENSG00000067836	rs11645084	A	G	0.0338983	ROGDI	TRUE	reported	igd
4631802	1.739e-31	0.0344077	20319	16	0.401666	eqtl-a-ENSG00000067836	rs117837409	G	A	0.0305694	ROGDI	TRUE	reported	igd
4965785	8.37529e-138	0.013008	31554	16	-0.325037	eqtl-a-ENSG00000067836	rs872297	A	T	0.722535	ROGDI	TRUE	reported	igd
33875262	5.70033e-15	0.0128907	31185	17	0.100683	eqtl-a-ENSG00000067836	rs8073060	A	T	0.305723	ROGDI	TRUE	reported	igd
43831259	1.62592e-17	0.0135488	31569	18	0.115404	eqtl-a-ENSG00000067836	rs9944715	G	A	0.740866	ROGDI	TRUE	reported	igd
19473445	5.36636e-10	0.0128154	31683	19	0.0795565	eqtl-a-ENSG00000067836	rs2905424	C	T	0.686812	ROGDI	TRUE	reported	igd
240241255	4.00682e-98	0.0119123	31683	2	-0.250436	eqtl-a-ENSG00000068024	rs925738	T	C	0.410854	HDAC4	TRUE	reported	igd
239970530	7.2277e-132	0.0320312	25847	2	-0.782687	eqtl-a-ENSG00000068024	rs79040455	C	T	0.034301	HDAC4	TRUE	reported	igd
56849749	2.62452e-08	0.0122369	31684	3	-0.0680961	eqtl-a-ENSG00000068024	rs1354034	C	T	0.618137	HDAC4	TRUE	reported	igd
94436851	9.49948e-10	0.0118933	31684	10	-0.0727594	eqtl-a-ENSG00000068024	rs7911264	C	T	0.515223	HDAC4	TRUE	reported	igd
50408855	5.48656e-14	0.0374331	27650	3	0.28149	eqtl-a-ENSG00000068028	rs11914549	A	G	0.0258472	RASSF1	TRUE	reported	igd
50311900	3.09314e-34	0.0279159	5878	3	-0.340582	eqtl-a-ENSG00000068028	rs2071203	T	C	0.0472099	RASSF1	TRUE	reported	igd
50015625	2.99089e-13	0.0334272	28215	3	-0.243838	eqtl-a-ENSG00000068028	rs34691305	A	G	0.0326491	RASSF1	TRUE	reported	igd
5225447	3.60122e-10	0.0176225	31684	11	0.110504	eqtl-a-ENSG00000068079	rs7950726	A	C	0.130877	IFI35	TRUE	reported	igd
41397048	2.84905e-14	0.0333924	29136	17	-0.253942	eqtl-a-ENSG00000068079	rs138923296	G	A	0.0327085	IFI35	TRUE	reported	igd
41624590	3.48177e-71	0.0521048	24917	17	-0.929523	eqtl-a-ENSG00000068079	rs77106873	T	C	0.0129271	IFI35	TRUE	reported	igd
58417413	3.58426e-13	0.0452778	22368	17	-0.329183	eqtl-a-ENSG00000068097	rs149054239	A	G	0.0175215	HEATR6	TRUE	reported	igd
58210784	1e-200	0.0255683	31355	17	1.30914	eqtl-a-ENSG00000068097	rs345168	T	C	0.0480023	HEATR6	TRUE	reported	igd
58209410	6.26325e-66	0.0494771	11611	17	0.848546	eqtl-a-ENSG00000068097	rs72843518	T	C	0.0143819	HEATR6	TRUE	reported	igd
57788608	1e-200	0.0251894	30656	17	0.84006	eqtl-a-ENSG00000068097	rs77913816	A	G	0.0547477	HEATR6	TRUE	reported	igd
57207791	7.18787e-13	0.0123246	31562	17	-0.0884392	eqtl-a-ENSG00000068097	rs12051896	G	A	0.63282	HEATR6	TRUE	reported	igd
58470653	5.1074e-13	0.0293764	26317	17	-0.212168	eqtl-a-ENSG00000068097	rs117213633	A	C	0.042722	HEATR6	TRUE	reported	igd
144385777	3.55067e-10	0.0266207	25735	6	0.166986	eqtl-a-ENSG00000068305	rs149110519	T	C	0.0526158	MEF2A	TRUE	reported	igd
50370254	1.74141e-14	0.016647	30077	7	0.127656	eqtl-a-ENSG00000068305	rs149007767	T	C	0.149708	MEF2A	TRUE	reported	igd
100004180	1.00231e-10	0.0188783	30935	15	-0.122077	eqtl-a-ENSG00000068305	rs10083668	C	T	0.111543	MEF2A	TRUE	reported	igd
100051136	2.31686e-83	0.0117569	31300	15	-0.227418	eqtl-a-ENSG00000068305	rs8026614	T	C	0.481468	MEF2A	TRUE	reported	igd
100186866	1.22011e-54	0.016052	31345	15	0.249883	eqtl-a-ENSG00000068305	rs78547437	C	T	0.161115	MEF2A	TRUE	reported	igd
86382938	1e-200	0.0369358	28586	2	1.12505	eqtl-a-ENSG00000068615	rs114534559	T	C	0.0249883	REEP1	TRUE	reported	igd
85983820	6.18785e-09	0.011891	20187	2	0.0691045	eqtl-a-ENSG00000068615	rs56309153	G	A	0.49153	REEP1	TRUE	reported	igd
87100752	7.70726e-21	0.025455	23564	2	0.238356	eqtl-a-ENSG00000068615	rs192892473	T	C	0.0576559	REEP1	TRUE	reported	igd
86167829	1e-200	0.0130267	31684	2	-0.395599	eqtl-a-ENSG00000068615	rs2033770	T	C	0.732497	REEP1	TRUE	reported	igd
56849749	1.17355e-15	0.0122226	31684	3	-0.0978702	eqtl-a-ENSG00000068615	rs1354034	C	T	0.618137	REEP1	TRUE	reported	igd
48570686	9.517e-49	0.0197585	28458	3	-0.289924	eqtl-a-ENSG00000068745	rs11710798	C	A	0.0992174	IP6K2	TRUE	reported	igd
48731961	5.39511e-162	0.0210619	28587	3	0.571244	eqtl-a-ENSG00000068745	rs72929172	G	A	0.082745	IP6K2	TRUE	reported	igd
48382538	4.76135e-08	0.01243	31560	3	-0.0678666	eqtl-a-ENSG00000068745	rs34008503	A	G	0.354352	IP6K2	TRUE	reported	igd
45899902	1.45388e-09	0.0265528	28255	2	-0.160626	eqtl-a-ENSG00000068784	rs80089451	T	C	0.052912	SRBD1	TRUE	reported	igd
45662988	2.32772e-10	0.0415252	25149	2	0.263195	eqtl-a-ENSG00000068784	rs7566461	G	A	0.0209226	SRBD1	TRUE	reported	igd
45571350	1e-200	0.0117059	31231	2	-0.388077	eqtl-a-ENSG00000068784	rs6717619	C	T	0.600818	SRBD1	TRUE	reported	igd
111884608	1.25256e-16	0.0119169	28418	12	-0.0986472	eqtl-a-ENSG00000068784	rs3184504	C	T	0.542056	SRBD1	TRUE	reported	igd
56849749	7.40628e-44	0.0121675	31684	3	0.168992	eqtl-a-ENSG00000068796	rs1354034	C	T	0.618137	KIF2A	TRUE	reported	igd
61694379	9.81748e-58	0.0118174	31679	5	-0.189272	eqtl-a-ENSG00000068796	rs247264	C	T	0.470456	KIF2A	TRUE	reported	igd
54712308	2.94971e-10	0.0120844	31684	12	0.0761489	eqtl-a-ENSG00000068796	rs10876550	A	G	0.590064	KIF2A	TRUE	reported	igd
33944055	7.41361e-10	0.0155632	31185	17	0.095824	eqtl-a-ENSG00000068796	rs16971217	G	C	0.177288	KIF2A	TRUE	reported	igd
54119870	3.16957e-13	0.0251853	31236	2	0.18353	eqtl-a-ENSG00000068878	rs77215245	C	T	0.0591338	PSME4	TRUE	reported	igd
54196772	1.17761e-157	0.0201807	31569	2	-0.539868	eqtl-a-ENSG00000068878	rs2293360	G	T	0.0910772	PSME4	TRUE	reported	igd
56849749	2.85023e-08	0.012237	31684	3	-0.0679227	eqtl-a-ENSG00000068878	rs1354034	C	T	0.618137	PSME4	TRUE	reported	igd
60725451	1.14446e-33	0.0121226	31355	2	-0.146603	eqtl-a-ENSG00000068971	rs7606173	C	G	0.393094	PPP2R5B	TRUE	reported	igd
56849749	1.98779e-09	0.0122348	31470	3	-0.0733951	eqtl-a-ENSG00000068971	rs1354034	C	T	0.618137	PPP2R5B	TRUE	reported	igd
135426573	9.86279e-15	0.0133169	31086	6	-0.103085	eqtl-a-ENSG00000068971	rs4895441	G	A	0.273956	PPP2R5B	TRUE	reported	igd
50427982	1e-200	0.0115435	31470	7	-0.373814	eqtl-a-ENSG00000068971	rs6592965	A	G	0.449532	PPP2R5B	TRUE	reported	igd
64781891	4.13714e-12	0.0297346	28166	11	-0.206129	eqtl-a-ENSG00000068971	rs58717149	G	T	0.0416649	PPP2R5B	TRUE	reported	igd
205198	2e-08	0.0131201	31470	11	-0.0736312	eqtl-a-ENSG00000068971	rs3782123	A	C	0.711357	PPP2R5B	TRUE	reported	igd
54698408	1.61399e-13	0.0200039	30530	12	-0.147575	eqtl-a-ENSG00000068971	rs79755767	A	G	0.0977363	PPP2R5B	TRUE	reported	igd
27179590	4.24893e-10	0.0144503	27110	17	0.0902366	eqtl-a-ENSG00000068971	rs35033748	C	T	0.215702	PPP2R5B	TRUE	reported	igd
33875262	1.87802e-10	0.0129	30971	17	0.0821887	eqtl-a-ENSG00000068971	rs8073060	A	T	0.305723	PPP2R5B	TRUE	reported	igd
19473445	3.90301e-14	0.0128069	31469	19	0.0968715	eqtl-a-ENSG00000068971	rs2905424	C	T	0.686812	PPP2R5B	TRUE	reported	igd
55991637	3.42847e-13	0.0118835	26118	20	0.0864703	eqtl-a-ENSG00000068971	rs6014993	G	A	0.490224	PPP2R5B	TRUE	reported	igd
66500000	1.86638e-188	0.0129598	14263	5	-0.37946	eqtl-a-ENSG00000069020	rs10471698	G	A	0.273798	MAST4	TRUE	reported	igd
66864214	2.0303e-08	0.0119067	14262	5	0.0667896	eqtl-a-ENSG00000069020	rs9885568	A	G	0.47371	MAST4	TRUE	reported	igd
66354787	8.70964e-11	0.0161384	14263	5	-0.104701	eqtl-a-ENSG00000069020	rs152630	G	A	0.161777	MAST4	TRUE	reported	igd
71778587	1.13789e-15	0.0314221	29704	17	-0.25172	eqtl-a-ENSG00000069188	rs117431114	A	G	0.0370904	SDK2	TRUE	reported	igd
71542216	1e-200	0.0169825	31559	17	-0.524934	eqtl-a-ENSG00000069188	rs11657442	C	A	0.132627	SDK2	TRUE	reported	igd
71708855	4.60999e-78	0.0132455	31684	17	0.247742	eqtl-a-ENSG00000069188	rs2661611	G	T	0.269834	SDK2	TRUE	reported	igd
71780602	2.76032e-08	0.0140214	31183	17	0.0779055	eqtl-a-ENSG00000069188	rs9893480	C	G	0.235024	SDK2	TRUE	reported	igd
205719513	7.38924e-20	0.029266	29981	1	0.266962	eqtl-a-ENSG00000069275	rs115521489	G	A	0.0429615	NUCKS1	TRUE	reported	igd
205646278	1e-200	0.0115251	31567	1	-0.354361	eqtl-a-ENSG00000069275	rs1418653	A	C	0.492677	NUCKS1	TRUE	reported	igd
205725028	9.50167e-25	0.025214	26609	1	-0.258978	eqtl-a-ENSG00000069275	rs823122	T	C	0.941242	NUCKS1	TRUE	reported	igd
16170764	1.65798e-09	0.0118959	31355	17	0.0717123	eqtl-a-ENSG00000069399	rs7210990	A	C	0.481977	BCL3	TRUE	reported	igd
38128648	1.23367e-16	0.0119219	31470	17	0.0987122	eqtl-a-ENSG00000069399	rs3859192	T	C	0.455547	BCL3	TRUE	reported	igd
45242173	8.7882e-09	0.024612	31351	19	0.141585	eqtl-a-ENSG00000069399	rs1531517	A	G	0.0622122	BCL3	TRUE	reported	igd
46205686	4.59791e-08	0.0122269	31256	3	0.0668323	eqtl-a-ENSG00000069667	rs7616215	T	C	0.616408	RORA	TRUE	reported	igd
60761489	1.75146e-33	0.0158883	31254	15	-0.191588	eqtl-a-ENSG00000069667	rs62003261	C	T	0.166673	RORA	TRUE	reported	igd
61128890	1.4065e-08	0.0121873	31256	15	0.0691337	eqtl-a-ENSG00000069667	rs341398	A	G	0.390225	RORA	TRUE	reported	igd
111871897	2.57537e-09	0.0119022	31470	2	0.0708979	eqtl-a-ENSG00000069696	rs1439287	A	G	0.476061	DRD4	TRUE	reported	igd
135837906	2.32632e-08	0.0119736	24977	2	-0.066882	eqtl-a-ENSG00000069696	rs7570971	A	C	0.441154	DRD4	TRUE	reported	igd
606770	4.02254e-58	0.0243563	23973	11	-0.391447	eqtl-a-ENSG00000069696	rs72844713	T	C	0.0625523	DRD4	TRUE	reported	igd
92151760	1.04376e-15	0.0155528	31674	1	0.12476	eqtl-a-ENSG00000069702	rs4658259	C	A	0.177168	TGFBR3	TRUE	reported	igd
92022364	9.93345e-33	0.0134524	31556	1	-0.16028	eqtl-a-ENSG00000069702	rs36048657	C	T	0.737076	TGFBR3	TRUE	reported	igd
56849749	2.27772e-11	0.012231	31684	3	-0.0817911	eqtl-a-ENSG00000069702	rs1354034	C	T	0.618137	TGFBR3	TRUE	reported	igd
38051348	2.60549e-10	0.0118868	31300	17	-0.0751332	eqtl-a-ENSG00000069702	rs8067378	G	A	0.497388	TGFBR3	TRUE	reported	igd
56276168	1e-200	0.0258488	29788	15	0.964238	eqtl-a-ENSG00000069869	rs12101804	A	T	0.0508437	NEDD4	TRUE	reported	igd
56274991	2.6485e-48	0.0318057	28960	15	0.464494	eqtl-a-ENSG00000069869	rs117280067	G	A	0.0357756	NEDD4	TRUE	reported	igd
55591685	2.52703e-08	0.0357727	29100	15	-0.1993	eqtl-a-ENSG00000069869	rs149350059	A	G	0.0284287	NEDD4	TRUE	reported	igd
56283412	3.0318e-15	0.0487644	11218	15	-0.384727	eqtl-a-ENSG00000069869	rs17238531	T	C	0.0150578	NEDD4	TRUE	reported	igd
56090807	5.37155e-12	0.0253864	30039	15	-0.175044	eqtl-a-ENSG00000069869	rs72732238	C	T	0.0581638	NEDD4	TRUE	reported	igd
56299233	5.33335e-61	0.0235382	31684	15	0.387853	eqtl-a-ENSG00000069869	rs62046379	A	G	0.0672517	NEDD4	TRUE	reported	igd
236102886	1.37899e-10	0.0201173	31569	1	-0.129117	eqtl-a-ENSG00000069943	rs6701752	A	G	0.903393	PIGB	TRUE	reported	igd
28277107	5.13925e-09	0.0122846	31569	7	0.0717728	eqtl-a-ENSG00000069943	rs2158799	G	C	0.625845	PIGB	TRUE	reported	igd
28724374	1.26707e-18	0.0130914	31355	7	0.115317	eqtl-a-ENSG00000069943	rs56388170	T	G	0.289189	PIGB	TRUE	reported	igd
127009395	3.25837e-19	0.0158057	31569	9	-0.141611	eqtl-a-ENSG00000069943	rs55793580	T	C	0.169838	PIGB	TRUE	reported	igd
112059557	4.1151e-10	0.0120469	28418	12	-0.0752857	eqtl-a-ENSG00000069943	rs11065979	T	C	0.418831	PIGB	TRUE	reported	igd
8208244	3.81066e-15	0.0126221	31684	12	0.099222	eqtl-a-ENSG00000069943	rs11057065	T	C	0.669185	PIGB	TRUE	reported	igd
54685880	1.57217e-20	0.0255711	29836	12	-0.237502	eqtl-a-ENSG00000069943	rs35979828	T	C	0.0571059	PIGB	TRUE	reported	igd
55616230	1.77828e-105	0.0131468	23479	15	0.286763	eqtl-a-ENSG00000069943	rs144664389	C	T	0.272549	PIGB	TRUE	reported	igd
56849749	2.01372e-65	0.0121257	31684	3	0.20713	eqtl-a-ENSG00000069966	rs1354034	C	T	0.618137	GNB5	TRUE	reported	igd
243268	9.93711e-09	0.0143038	31569	11	0.081988	eqtl-a-ENSG00000069966	rs505404	G	T	0.222031	GNB5	TRUE	reported	igd
52581150	5.69115e-52	0.0131494	22235	15	-0.19946	eqtl-a-ENSG00000069966	rs12907952	A	C	0.720036	GNB5	TRUE	reported	igd
52408438	1e-200	0.0322679	27740	15	0.980092	eqtl-a-ENSG00000069966	rs79774918	C	T	0.0330245	GNB5	TRUE	reported	igd
128297569	6.51388e-09	0.012172	31569	3	-0.0706315	eqtl-a-ENSG00000069998	rs9880192	C	G	0.392874	HDHD5	TRUE	reported	igd
17630393	3.7914e-86	0.0272242	30662	22	0.535538	eqtl-a-ENSG00000069998	rs71326301	T	C	0.0489116	HDHD5	TRUE	reported	igd
17503161	3.22181e-15	0.0146499	30077	22	0.115472	eqtl-a-ENSG00000069998	rs11089393	C	T	0.207303	HDHD5	TRUE	reported	igd
17653955	3.96278e-129	0.0147616	31678	22	0.356879	eqtl-a-ENSG00000069998	rs2159068	G	C	0.806432	HDHD5	TRUE	reported	igd
12481460	1.6335e-09	0.0180762	31480	12	-0.109007	eqtl-a-ENSG00000070018	rs35737962	A	G	0.123348	LRP6	TRUE	reported	igd
12263221	4.0281e-19	0.0232818	27053	12	0.208055	eqtl-a-ENSG00000070018	rs139311047	A	C	0.0698653	LRP6	TRUE	reported	igd
12428341	3.91381e-94	0.0129188	31565	12	0.265906	eqtl-a-ENSG00000070018	rs10845503	A	G	0.290393	LRP6	TRUE	reported	igd
14610674	2.67178e-11	0.041206	25780	12	0.274589	eqtl-a-ENSG00000070019	rs147200159	A	G	0.0212486	GUCY2C	TRUE	reported	igd
14700233	1.34896e-146	0.0120003	31354	12	0.309413	eqtl-a-ENSG00000070019	rs11056020	G	C	0.377194	GUCY2C	TRUE	reported	igd
14970093	2.14758e-10	0.048081	7459	12	-0.305329	eqtl-a-ENSG00000070019	rs150620413	C	T	0.0155201	GUCY2C	TRUE	reported	igd
149761244	6.27625e-18	0.0319377	31138	3	-0.275533	eqtl-a-ENSG00000070087	rs9865402	C	T	0.0358298	PFN2	TRUE	reported	igd
149459341	1e-200	0.0123433	30757	3	-0.403643	eqtl-a-ENSG00000070087	rs7633238	G	A	0.684044	PFN2	TRUE	reported	igd
149762874	3.93731e-43	0.0354868	28870	3	0.488608	eqtl-a-ENSG00000070087	rs80324146	A	G	0.0285726	PFN2	TRUE	reported	igd
149789377	8.69961e-53	0.0172853	31026	3	-0.264319	eqtl-a-ENSG00000070087	rs62268859	G	A	0.134798	PFN2	TRUE	reported	igd
149715493	1.07359e-10	0.0485587	23500	3	-0.3135	eqtl-a-ENSG00000070087	rs114484534	A	G	0.01521	PFN2	TRUE	reported	igd
56849749	1.20116e-18	0.0122168	31684	3	0.107686	eqtl-a-ENSG00000070214	rs1354034	C	T	0.618137	SLC44A1	TRUE	reported	igd
107676577	6.06234e-10	0.0217616	26617	9	-0.134676	eqtl-a-ENSG00000070214	rs62568200	C	A	0.0811902	SLC44A1	TRUE	reported	igd
107758309	4.61849e-22	0.0188734	31567	9	0.182253	eqtl-a-ENSG00000070214	rs72736926	G	A	0.111147	SLC44A1	TRUE	reported	igd
32432835	1.0116e-10	0.0132872	29827	6	-0.0859032	eqtl-a-ENSG00000070371	rs9268923	T	C	0.276503	CLTCL1	TRUE	reported	igd
19556893	1.67109e-08	0.0204576	31680	22	-0.115438	eqtl-a-ENSG00000070371	rs111735701	A	G	0.0931216	CLTCL1	TRUE	reported	igd
19203078	1.87802e-52	0.0163728	31684	22	-0.249543	eqtl-a-ENSG00000070371	rs712951	A	G	0.153595	CLTCL1	TRUE	reported	igd
19153717	1e-200	0.0116065	29498	22	-0.394807	eqtl-a-ENSG00000070371	rs1206470	T	A	0.583446	CLTCL1	TRUE	reported	igd
144385777	5.28324e-21	0.0265746	25735	6	-0.249889	eqtl-a-ENSG00000070413	rs149110519	T	C	0.0526158	DGCR2	TRUE	reported	igd
28724374	3.19867e-08	0.0131131	31355	7	-0.0725169	eqtl-a-ENSG00000070413	rs56388170	T	G	0.289189	DGCR2	TRUE	reported	igd
19123075	1.14288e-106	0.0124224	31684	22	0.272517	eqtl-a-ENSG00000070413	rs2240112	C	T	0.332613	DGCR2	TRUE	reported	igd
74905272	9.85145e-11	0.0201443	29863	17	0.130317	eqtl-a-ENSG00000070495	rs1663457	A	G	0.0963123	JMJD6	TRUE	reported	igd
74609930	1e-200	0.0118972	29862	17	-0.361094	eqtl-a-ENSG00000070495	rs12951792	A	G	0.377245	JMJD6	TRUE	reported	igd
74853960	4.4268e-09	0.0308485	27159	17	-0.180997	eqtl-a-ENSG00000070495	rs57642494	C	T	0.0386252	JMJD6	TRUE	reported	igd
131813204	1.72639e-08	0.0131962	31240	5	0.0743938	eqtl-a-ENSG00000070501	rs13164856	C	T	0.283115	POLB	TRUE	reported	igd
32587213	1.16931e-09	0.0122234	27594	6	0.0743711	eqtl-a-ENSG00000070501	rs28383314	C	T	0.616346	POLB	TRUE	reported	igd
50370254	5.51569e-34	0.016595	30077	7	0.201684	eqtl-a-ENSG00000070501	rs149007767	T	C	0.149708	POLB	TRUE	reported	igd
28724374	7.37564e-11	0.0131077	31355	7	0.0853701	eqtl-a-ENSG00000070501	rs56388170	T	G	0.289189	POLB	TRUE	reported	igd
42157902	3.74369e-99	0.0174343	31300	8	0.368481	eqtl-a-ENSG00000070501	rs2272733	C	T	0.870181	POLB	TRUE	reported	igd
111865049	3.12104e-14	0.0119128	28418	12	-0.0904537	eqtl-a-ENSG00000070501	rs7310615	G	C	0.537476	POLB	TRUE	reported	igd
74609930	1e-200	0.0115885	29862	17	0.482417	eqtl-a-ENSG00000070526	rs12951792	A	G	0.377245	ST6GALNAC1	TRUE	reported	igd
74670533	3.5752e-34	0.0236826	31351	17	-0.288661	eqtl-a-ENSG00000070526	rs2898621	C	T	0.933012	ST6GALNAC1	TRUE	reported	igd
74956874	2.71438e-09	0.0120388	26518	17	-0.0716054	eqtl-a-ENSG00000070526	rs9897325	G	T	0.421273	ST6GALNAC1	TRUE	reported	igd
144385777	6.7655e-15	0.0266006	20660	6	0.207187	eqtl-a-ENSG00000070540	rs149110519	T	C	0.0526158	WIPI1	TRUE	reported	igd
66373803	7.94694e-45	0.0119549	26609	17	0.167941	eqtl-a-ENSG00000070540	rs9913897	G	A	0.42542	WIPI1	TRUE	reported	igd
66081073	2.05636e-12	0.0293356	21981	17	0.20625	eqtl-a-ENSG00000070540	rs142077014	C	T	0.0428552	WIPI1	TRUE	reported	igd
66279787	2.64728e-16	0.0427899	22504	17	-0.350377	eqtl-a-ENSG00000070540	rs145756130	T	C	0.019641	WIPI1	TRUE	reported	igd
66427519	1e-200	0.0120148	25942	17	0.511385	eqtl-a-ENSG00000070540	rs12453629	T	C	0.319655	WIPI1	TRUE	reported	igd
35289935	4.11263e-09	0.0467309	26987	9	-0.274754	eqtl-a-ENSG00000070610	rs147272897	T	C	0.0164522	GBA2	TRUE	reported	igd
36149031	6.42096e-14	0.0132244	31684	9	0.0991724	eqtl-a-ENSG00000070610	rs7874594	G	T	0.280337	GBA2	TRUE	reported	igd
35933176	3.7853e-44	0.0260447	29524	9	0.362983	eqtl-a-ENSG00000070610	rs78395341	C	T	0.0544808	GBA2	TRUE	reported	igd
35904658	2.08689e-11	0.0361328	20136	9	-0.242083	eqtl-a-ENSG00000070610	rs148816410	A	G	0.0278202	GBA2	TRUE	reported	igd
35680564	1e-200	0.0132135	31684	9	0.445322	eqtl-a-ENSG00000070610	rs3750433	A	G	0.250554	GBA2	TRUE	reported	igd
149898499	1.44046e-85	0.0498334	10329	5	-0.976915	eqtl-a-ENSG00000070614	rs150949995	T	C	0.0140845	NDST1	TRUE	reported	igd
149846995	1e-200	0.0284758	30364	5	-0.904014	eqtl-a-ENSG00000070614	rs112222266	T	G	0.0425877	NDST1	TRUE	reported	igd
149857588	4.08507e-16	0.0246373	24471	5	0.200449	eqtl-a-ENSG00000070614	rs111752138	G	T	0.06192	NDST1	TRUE	reported	igd
149878228	1.47571e-174	0.0381198	26713	5	-1.07373	eqtl-a-ENSG00000070614	rs80147358	A	T	0.023639	NDST1	TRUE	reported	igd
50370254	7.2527e-16	0.0166433	30077	7	-0.134246	eqtl-a-ENSG00000070614	rs149007767	T	C	0.149708	NDST1	TRUE	reported	igd
16170764	8.95509e-10	0.0118954	31569	17	0.0728845	eqtl-a-ENSG00000070614	rs7210990	A	C	0.481977	NDST1	TRUE	reported	igd
38156712	1.17409e-12	0.012239	31185	17	-0.0869996	eqtl-a-ENSG00000070614	rs4794822	T	C	0.380161	NDST1	TRUE	reported	igd
97707731	8.55658e-49	0.0121764	31684	7	-0.17876	eqtl-a-ENSG00000070669	rs4729402	T	C	0.378857	ASNS	TRUE	reported	igd
97300237	1.85396e-76	0.015406	31684	7	0.285101	eqtl-a-ENSG00000070669	rs72615149	A	G	0.177064	ASNS	TRUE	reported	igd
97362335	1e-200	0.015002	31569	7	-0.493299	eqtl-a-ENSG00000070669	rs2072099	T	G	0.177814	ASNS	TRUE	reported	igd
97571568	1e-200	0.0232952	27310	7	-0.788779	eqtl-a-ENSG00000070669	rs61198277	G	A	0.0645379	ASNS	TRUE	reported	igd
32663631	2.4555e-08	0.0138362	31137	6	-0.0771563	eqtl-a-ENSG00000070718	rs3129720	C	T	0.755679	AP3M2	TRUE	reported	igd
90926612	4.07315e-10	0.0122608	31300	6	-0.0766424	eqtl-a-ENSG00000070718	rs10806425	A	C	0.377483	AP3M2	TRUE	reported	igd
28178262	4.71857e-08	0.0139494	31684	7	-0.0761863	eqtl-a-ENSG00000070718	rs4722762	T	G	0.23858	AP3M2	TRUE	reported	igd
41685166	9.00928e-09	0.0130237	31684	8	0.0748639	eqtl-a-ENSG00000070718	rs2111807	T	G	0.704066	AP3M2	TRUE	reported	igd
41998778	1e-200	0.0115072	31556	8	-0.417673	eqtl-a-ENSG00000070718	rs7823824	A	T	0.427042	AP3M2	TRUE	reported	igd
160677375	3.85478e-12	0.0130961	31569	2	0.0909156	eqtl-a-ENSG00000070731	rs12052715	G	C	0.710147	ST6GALNAC2	TRUE	reported	igd
50370254	2.34693e-17	0.0166393	30077	7	0.141022	eqtl-a-ENSG00000070731	rs149007767	T	C	0.149708	ST6GALNAC2	TRUE	reported	igd
61650831	1.99388e-13	0.015518	31569	8	0.114045	eqtl-a-ENSG00000070731	rs7846314	T	A	0.178349	ST6GALNAC2	TRUE	reported	igd
74562570	1e-200	0.0128183	31355	17	-0.44651	eqtl-a-ENSG00000070731	rs3785442	T	C	0.273116	ST6GALNAC2	TRUE	reported	igd
74206412	3.76184e-16	0.0121074	29992	17	0.0986255	eqtl-a-ENSG00000070731	rs9900975	C	T	0.597363	ST6GALNAC2	TRUE	reported	igd
74593616	1e-200	0.0256898	28588	17	-1.21752	eqtl-a-ENSG00000070731	rs7217431	G	A	0.0486752	ST6GALNAC2	TRUE	reported	igd
45797505	1e-200	0.0137923	31566	1	0.431367	eqtl-a-ENSG00000070759	rs3219489	G	C	0.224586	TESK2	TRUE	reported	igd
45987126	5.39846e-09	0.0432696	13233	1	-0.252448	eqtl-a-ENSG00000070759	rs35645395	A	G	0.0192449	TESK2	TRUE	reported	igd
46620886	7.2845e-13	0.0120947	31555	1	0.086765	eqtl-a-ENSG00000070759	rs1112471	A	C	0.593391	TESK2	TRUE	reported	igd
50370254	1.14183e-11	0.0166545	30077	7	0.113042	eqtl-a-ENSG00000070759	rs149007767	T	C	0.149708	TESK2	TRUE	reported	igd
22735745	7.11541e-11	0.0453833	20976	1	0.295822	eqtl-a-ENSG00000070831	rs78665342	A	G	0.0174517	CDC42	TRUE	reported	igd
22311970	1e-200	0.0118144	31456	1	-0.357888	eqtl-a-ENSG00000070831	rs71638813	T	C	0.608203	CDC42	TRUE	reported	igd
22346870	1.38931e-91	0.0121453	18585	1	-0.246502	eqtl-a-ENSG00000070831	rs2501294	C	G	0.37091	CDC42	TRUE	reported	igd
22487036	2.61216e-95	0.0119667	31684	1	0.24787	eqtl-a-ENSG00000070831	rs2744721	C	T	0.599647	CDC42	TRUE	reported	igd
25070204	1e-200	0.0117875	31139	7	-0.393713	eqtl-a-ENSG00000070882	rs6962912	C	A	0.38283	OSBPL3	TRUE	reported	igd
25077628	2.23409e-16	0.0258679	27343	7	-0.212342	eqtl-a-ENSG00000070882	rs76856634	C	T	0.0558002	OSBPL3	TRUE	reported	igd
25193360	5.15229e-14	0.0384625	28320	7	0.289545	eqtl-a-ENSG00000070882	rs62451621	C	T	0.0244469	OSBPL3	TRUE	reported	igd
24812250	4.00405e-15	0.0137331	31470	7	-0.10787	eqtl-a-ENSG00000070882	rs34155688	T	G	0.249013	OSBPL3	TRUE	reported	igd
135837906	1.1958e-09	0.0119711	8269	2	-0.0727917	eqtl-a-ENSG00000070915	rs7570971	A	C	0.441154	SLC12A3	TRUE	reported	igd
56987765	6.11364e-17	0.0128882	13925	16	-0.107784	eqtl-a-ENSG00000070915	rs56228609	T	C	0.305591	SLC12A3	TRUE	reported	igd
56874197	2.92691e-10	0.0121236	14262	16	-0.0764091	eqtl-a-ENSG00000070915	rs1865830	A	G	0.401653	SLC12A3	TRUE	reported	igd
85794297	3.16242e-08	0.0120426	31684	2	-0.0666196	eqtl-a-ENSG00000071189	rs10187424	C	T	0.420816	SNX13	TRUE	reported	igd
17885468	1.79763e-25	0.0178057	31684	7	0.185726	eqtl-a-ENSG00000071189	rs2691614	C	T	0.127006	SNX13	TRUE	reported	igd
17906180	2.29472e-10	0.045019	27844	7	-0.285429	eqtl-a-ENSG00000071189	rs117912312	G	A	0.0177434	SNX13	TRUE	reported	igd
148983139	2.88005e-71	0.0121379	31684	4	0.216666	eqtl-a-ENSG00000071205	rs13109093	C	A	0.378049	ARHGAP10	TRUE	reported	igd
148514808	5.73865e-09	0.0130477	31569	4	0.0759939	eqtl-a-ENSG00000071205	rs6855339	G	T	0.294029	ARHGAP10	TRUE	reported	igd
58963530	1.78649e-30	0.0137615	30415	19	0.157899	eqtl-a-ENSG00000071205	rs11671005	A	G	0.24568	ARHGAP10	TRUE	reported	igd
57838583	3.26167e-10	0.0147706	31684	4	0.0928468	eqtl-a-ENSG00000071242	rs17087335	T	G	0.203202	RPS6KA2	TRUE	reported	igd
166667524	1.99894e-15	0.0127291	31478	6	0.101088	eqtl-a-ENSG00000071242	rs4709108	T	G	0.320134	RPS6KA2	TRUE	reported	igd
166751839	9.87188e-57	0.0134477	31684	6	0.213441	eqtl-a-ENSG00000071242	rs4709112	G	A	0.7399	RPS6KA2	TRUE	reported	igd
167506274	4.14859e-59	0.0241606	31355	6	0.391694	eqtl-a-ENSG00000071242	rs73039162	G	A	0.0636225	RPS6KA2	TRUE	reported	igd
167359558	1e-200	0.0124563	31355	6	0.387969	eqtl-a-ENSG00000071242	rs2769343	T	C	0.309266	RPS6KA2	TRUE	reported	igd
167021501	3.11172e-11	0.0201378	27822	6	0.133741	eqtl-a-ENSG00000071242	rs9366033	C	A	0.0963644	RPS6KA2	TRUE	reported	igd
77294241	4.66659e-11	0.0131942	31569	14	0.0868339	eqtl-a-ENSG00000071246	rs8006563	C	T	0.282875	VASH1	TRUE	reported	igd
76955863	1.72783e-16	0.0173998	29951	14	0.143367	eqtl-a-ENSG00000071246	rs7160216	C	T	0.134547	VASH1	TRUE	reported	igd
76965962	1.32954e-28	0.0142377	28797	14	0.157967	eqtl-a-ENSG00000071246	rs4293299	G	T	0.222937	VASH1	TRUE	reported	igd
77443155	2.62918e-10	0.0118874	31684	14	0.0751176	eqtl-a-ENSG00000071246	rs12435580	C	A	0.49457	VASH1	TRUE	reported	igd
77318102	7.51277e-47	0.0256105	28998	14	-0.368131	eqtl-a-ENSG00000071246	rs138298426	A	G	0.0564101	VASH1	TRUE	reported	igd
77058533	1e-200	0.0122131	30280	14	-0.620509	eqtl-a-ENSG00000071246	rs4903434	A	G	0.721881	VASH1	TRUE	reported	igd
77156706	1e-200	0.0142196	31681	14	1.31737	eqtl-a-ENSG00000071246	rs11629010	A	G	0.124427	VASH1	TRUE	reported	igd
12646409	1.4171e-45	0.0163297	26609	2	0.231382	eqtl-a-ENSG00000071575	rs7594033	A	G	0.155004	TRIB2	TRUE	reported	igd
12745420	1.56387e-49	0.0118764	26609	2	0.175719	eqtl-a-ENSG00000071575	rs939221	G	A	0.448119	TRIB2	TRUE	reported	igd
12858078	8.22243e-196	0.0144381	26080	2	0.431009	eqtl-a-ENSG00000071575	rs77773048	A	G	0.199732	TRIB2	TRUE	reported	igd
16442019	6.25475e-09	0.0126581	22704	19	-0.0735386	eqtl-a-ENSG00000071575	rs55908509	A	G	0.3284	TRIB2	TRUE	reported	igd
57748369	1.36333e-19	0.012296	24140	20	-0.111342	eqtl-a-ENSG00000071575	rs259981	A	T	0.369389	TRIB2	TRUE	reported	igd
145917008	2.27772e-11	0.0440006	9549	8	-0.294228	eqtl-a-ENSG00000071894	rs150600530	T	C	0.0185842	CPSF1	TRUE	reported	igd
145660833	2.8655e-86	0.011768	13925	8	0.231659	eqtl-a-ENSG00000071894	rs1010427	A	G	0.53234	CPSF1	TRUE	reported	igd
145836523	7.46621e-13	0.0412361	10845	8	-0.295687	eqtl-a-ENSG00000071894	rs117136674	C	T	0.0212063	CPSF1	TRUE	reported	igd
145571993	1e-200	0.0112864	13925	8	-0.449418	eqtl-a-ENSG00000071894	rs35535975	A	G	0.499977	CPSF1	TRUE	reported	igd
145030443	5.06641e-14	0.0315147	10840	8	-0.237306	eqtl-a-ENSG00000071894	rs10098685	A	G	0.0368844	CPSF1	TRUE	reported	igd
172567568	2.6872e-12	0.0224703	31026	2	-0.157139	eqtl-a-ENSG00000071967	rs12612105	T	C	0.0756354	CYBRD1	TRUE	reported	igd
43721508	1.14314e-19	0.0120033	31086	2	0.108921	eqtl-a-ENSG00000071967	rs12478601	T	C	0.574604	CYBRD1	TRUE	reported	igd
172117094	1e-200	0.0227109	31470	2	0.746049	eqtl-a-ENSG00000071967	rs11684292	T	G	0.0684919	CYBRD1	TRUE	reported	igd
171928034	4.56667e-33	0.016254	31020	2	-0.194708	eqtl-a-ENSG00000071967	rs79908875	C	T	0.157556	CYBRD1	TRUE	reported	igd
171841182	1.18195e-11	0.0317595	30271	2	-0.215403	eqtl-a-ENSG00000071967	rs72878665	C	A	0.0363243	CYBRD1	TRUE	reported	igd
172342452	1e-200	0.0113562	31341	2	0.466912	eqtl-a-ENSG00000071967	rs56851249	T	A	0.431439	CYBRD1	TRUE	reported	igd
108962642	2.6687e-11	0.0161704	31470	6	0.107756	eqtl-a-ENSG00000071967	rs9480866	T	C	0.160953	CYBRD1	TRUE	reported	igd
40974023	4.25971e-10	0.0292308	29063	13	-0.182523	eqtl-a-ENSG00000071967	rs77526211	A	G	0.0432109	CYBRD1	TRUE	reported	igd
23589349	1.70369e-09	0.011897	31355	14	0.0716626	eqtl-a-ENSG00000071967	rs2239630	G	A	0.519173	CYBRD1	TRUE	reported	igd
31088347	4.18408e-10	0.0123349	31470	16	-0.0770563	eqtl-a-ENSG00000071967	rs749671	A	G	0.366493	CYBRD1	TRUE	reported	igd
170668039	2.94917e-31	0.0420703	28353	6	-0.48921	eqtl-a-ENSG00000071994	rs118070594	T	C	0.0202337	PDCD2	TRUE	reported	igd
170816718	1e-200	0.0114473	31569	6	0.38805	eqtl-a-ENSG00000071994	rs9460025	T	C	0.494565	PDCD2	TRUE	reported	igd
171016449	1.90388e-09	0.0128652	1575	6	-0.0772643	eqtl-a-ENSG00000071994	rs4554352	C	A	0.691111	PDCD2	TRUE	reported	igd
56849749	7.95976e-48	0.0121598	31644	3	0.176667	eqtl-a-ENSG00000072042	rs1354034	C	T	0.618137	RDH11	TRUE	reported	igd
243268	8.56052e-11	0.0142991	31529	11	0.0928084	eqtl-a-ENSG00000072042	rs505404	G	T	0.222031	RDH11	TRUE	reported	igd
68205235	2.6333e-22	0.0119696	31523	14	0.116271	eqtl-a-ENSG00000072042	rs11158688	A	G	0.566313	RDH11	TRUE	reported	igd
56849749	1.28706e-44	0.012166	31470	3	0.170487	eqtl-a-ENSG00000072110	rs1354034	C	T	0.618137	ACTN1	TRUE	reported	igd
50370254	1.32041e-10	0.0166573	29863	7	0.10702	eqtl-a-ENSG00000072110	rs149007767	T	C	0.149708	ACTN1	TRUE	reported	igd
69466699	1.00716e-39	0.012052	31355	14	0.158963	eqtl-a-ENSG00000072110	rs1275193	A	C	0.404639	ACTN1	TRUE	reported	igd
69355447	1.26707e-18	0.0135091	31351	14	0.118996	eqtl-a-ENSG00000072110	rs1475033	G	C	0.261344	ACTN1	TRUE	reported	igd
50370254	4.97519e-09	0.0166614	30077	7	-0.0974344	eqtl-a-ENSG00000072121	rs149007767	T	C	0.149708	ZFYVE26	TRUE	reported	igd
68214788	2.48142e-38	0.0120426	31684	14	-0.1559	eqtl-a-ENSG00000072121	rs12879105	C	T	0.407212	ZFYVE26	TRUE	reported	igd
68280848	4.14381e-14	0.0125179	31684	14	0.0945901	eqtl-a-ENSG00000072121	rs181563	C	A	0.342365	ZFYVE26	TRUE	reported	igd
128386644	1e-200	0.0117039	14254	2	-0.356556	eqtl-a-ENSG00000072163	rs2244880	C	G	0.414234	LIMS2	TRUE	reported	igd
129010984	4.3843e-09	0.0124656	13925	2	0.0731593	eqtl-a-ENSG00000072163	rs6723445	G	A	0.650308	LIMS2	TRUE	reported	igd
128310380	1.19015e-19	0.0248566	13753	2	-0.225447	eqtl-a-ENSG00000072163	rs6743697	G	C	0.0606836	LIMS2	TRUE	reported	igd
195901976	1e-200	0.0143087	25827	3	-0.453586	eqtl-a-ENSG00000072274	rs9875719	G	T	0.20254	TFRC	TRUE	reported	igd
195604421	9.13272e-16	0.015695	25942	3	-0.126155	eqtl-a-ENSG00000072274	rs75070205	C	T	0.173117	TFRC	TRUE	reported	igd
195818769	1.32465e-32	0.0201306	26409	3	0.239368	eqtl-a-ENSG00000072274	rs12493933	T	A	0.095706	TFRC	TRUE	reported	igd
195949022	7.39095e-13	0.0183097	26150	3	-0.131314	eqtl-a-ENSG00000072274	rs78843541	C	T	0.119579	TFRC	TRUE	reported	igd
17866190	3.64334e-13	0.0452631	15769	17	-0.328976	eqtl-a-ENSG00000072310	rs77735858	A	G	0.0175332	SREBF1	TRUE	reported	igd
17975300	5.68068e-34	0.0309022	26376	17	-0.375487	eqtl-a-ENSG00000072310	rs75200848	C	T	0.0381672	SREBF1	TRUE	reported	igd
17661802	1e-200	0.011995	31684	17	0.368065	eqtl-a-ENSG00000072310	rs4925109	G	A	0.638543	SREBF1	TRUE	reported	igd
127009395	3.19213e-09	0.015831	14263	9	-0.0937399	eqtl-a-ENSG00000072401	rs55793580	T	C	0.169838	UBE2D1	TRUE	reported	igd
60100089	1e-200	0.0120607	14263	10	-0.443039	eqtl-a-ENSG00000072401	rs4948291	T	C	0.333496	UBE2D1	TRUE	reported	igd
60206306	2.93089e-104	0.0194613	12835	10	-0.421991	eqtl-a-ENSG00000072401	rs2128908	T	A	0.899357	UBE2D1	TRUE	reported	igd
60293094	4.65908e-63	0.0196532	14255	10	-0.329415	eqtl-a-ENSG00000072401	rs12571046	C	A	0.0999018	UBE2D1	TRUE	reported	igd
38149724	4.36034e-08	0.0119232	10432	17	-0.0652877	eqtl-a-ENSG00000072401	rs3785549	C	T	0.536781	UBE2D1	TRUE	reported	igd
241510903	1.0501e-09	0.0186349	25378	2	-0.113699	eqtl-a-ENSG00000072422	rs78909033	A	G	0.114954	RHOBTB1	TRUE	reported	igd
56849749	3.54405e-37	0.0121805	30932	3	0.155177	eqtl-a-ENSG00000072422	rs1354034	C	T	0.618137	RHOBTB1	TRUE	reported	igd
99192919	2.24595e-18	0.0139601	25409	9	-0.122067	eqtl-a-ENSG00000072422	rs10820606	C	A	0.236914	RHOBTB1	TRUE	reported	igd
62712497	8.62979e-129	0.011669	30812	10	0.281736	eqtl-a-ENSG00000072422	rs7898582	G	T	0.513024	RHOBTB1	TRUE	reported	igd
62572123	3.94094e-15	0.039578	30487	10	-0.310948	eqtl-a-ENSG00000072422	rs12254448	C	T	0.0230469	RHOBTB1	TRUE	reported	igd
54712308	2.49e-25	0.0120553	30932	12	0.125368	eqtl-a-ENSG00000072422	rs10876550	A	G	0.590064	RHOBTB1	TRUE	reported	igd
122216910	3.15159e-08	0.0190293	29279	12	0.105287	eqtl-a-ENSG00000072422	rs11553699	G	A	0.10963	RHOBTB1	TRUE	reported	igd
19657632	1.13868e-11	0.0125911	30732	19	0.0854673	eqtl-a-ENSG00000072422	rs7245983	C	A	0.334811	RHOBTB1	TRUE	reported	igd
1923271	1.19097e-12	0.0131378	30932	20	-0.093361	eqtl-a-ENSG00000072422	rs4814779	A	C	0.286694	RHOBTB1	TRUE	reported	igd
31163914	1.58409e-08	0.0124789	30433	20	0.0705344	eqtl-a-ENSG00000072422	rs6119267	G	C	0.348221	RHOBTB1	TRUE	reported	igd
56849749	2.89288e-08	0.012237	31470	3	-0.0678909	eqtl-a-ENSG00000072518	rs1354034	C	T	0.618137	MARK2	TRUE	reported	igd
63697383	2.06633e-17	0.0218347	25692	11	-0.185375	eqtl-a-ENSG00000072518	rs72916323	A	G	0.080385	MARK2	TRUE	reported	igd
63552051	3.58831e-08	0.0311758	28408	11	-0.171779	eqtl-a-ENSG00000072518	rs117532104	C	T	0.0377967	MARK2	TRUE	reported	igd
161703992	3.74973e-163	0.0287944	26393	1	0.783789	eqtl-a-ENSG00000072694	rs61801187	G	A	0.0423902	FCGR2B	TRUE	reported	igd
160740094	1.56639e-13	0.0474561	22354	1	0.350297	eqtl-a-ENSG00000072694	rs76883141	C	T	0.0159221	FCGR2B	TRUE	reported	igd
160880144	4.60522e-10	0.0456488	15594	1	0.284488	eqtl-a-ENSG00000072694	rs114014204	T	C	0.0172502	FCGR2B	TRUE	reported	igd
161040994	7.35766e-10	0.0500977	18102	1	0.308517	eqtl-a-ENSG00000072694	rs41270001	G	A	0.0142802	FCGR2B	TRUE	reported	igd
161909963	5.34441e-75	0.0133033	26394	1	-0.24377	eqtl-a-ENSG00000072694	rs4657125	T	C	0.733439	FCGR2B	TRUE	reported	igd
161653115	1.86209e-09	0.0561574	9045	1	-0.337472	eqtl-a-ENSG00000072694	rs141350127	T	C	0.0113322	FCGR2B	TRUE	reported	igd
161390516	1e-200	0.0159233	25728	1	0.52332	eqtl-a-ENSG00000072694	rs9427039	A	G	0.15327	FCGR2B	TRUE	reported	igd
50370254	1.04911e-08	0.0166623	24903	7	0.0953533	eqtl-a-ENSG00000072694	rs149007767	T	C	0.149708	FCGR2B	TRUE	reported	igd
3225684	1.41416e-23	0.0427192	21453	3	0.427509	eqtl-a-ENSG00000072756	rs1669311	A	G	0.980339	TRNT1	TRUE	reported	igd
3171022	1e-200	0.0139402	31561	3	0.652792	eqtl-a-ENSG00000072756	rs3762759	T	C	0.196311	TRNT1	TRUE	reported	igd
3199635	6.00206e-76	0.0157211	30475	3	0.289932	eqtl-a-ENSG00000072756	rs1669338	C	A	0.831732	TRNT1	TRUE	reported	igd
7093466	1e-200	0.0120835	28503	17	-0.403104	eqtl-a-ENSG00000072778	rs13331	G	A	0.658507	ACADVL	TRUE	reported	igd
7267981	2.28681e-09	0.028273	23025	17	-0.168954	eqtl-a-ENSG00000072778	rs142046629	T	C	0.046351	ACADVL	TRUE	reported	igd
7217099	1.10869e-08	0.0354605	25114	17	-0.202586	eqtl-a-ENSG00000072778	rs78173576	G	T	0.0289436	ACADVL	TRUE	reported	igd
46627603	7.51969e-21	0.0197812	31185	22	0.185276	eqtl-a-ENSG00000072778	rs4253772	T	C	0.0999617	ACADVL	TRUE	reported	igd
56849749	8.32722e-12	0.0122301	31684	3	-0.0835661	eqtl-a-ENSG00000072786	rs1354034	C	T	0.618137	STK10	TRUE	reported	igd
171536970	1.33783e-98	0.0179517	31684	5	-0.378339	eqtl-a-ENSG00000072786	rs3103583	T	C	0.121275	STK10	TRUE	reported	igd
171589913	1.14499e-46	0.0118177	31684	5	-0.169523	eqtl-a-ENSG00000072786	rs6870231	T	C	0.498177	STK10	TRUE	reported	igd
171491697	3.8539e-15	0.0275154	31349	5	-0.216255	eqtl-a-ENSG00000072786	rs3812020	A	G	0.0489838	STK10	TRUE	reported	igd
7201753	1e-200	0.0187287	14263	17	-0.596535	eqtl-a-ENSG00000072818	rs17805277	T	G	0.105307	ACAP1	TRUE	reported	igd
7519010	3.93459e-15	0.0499243	8715	17	-0.392245	eqtl-a-ENSG00000072818	rs188750247	T	G	0.0143565	ACAP1	TRUE	reported	igd
7176614	1.5203e-09	0.0431706	10454	17	0.26085	eqtl-a-ENSG00000072818	rs147340918	G	A	0.0193317	ACAP1	TRUE	reported	igd
7203259	3.86812e-18	0.0420733	10075	17	-0.365306	eqtl-a-ENSG00000072818	rs77119333	G	A	0.0203178	ACAP1	TRUE	reported	igd
7204212	7.74462e-14	0.0268296	14167	17	0.200543	eqtl-a-ENSG00000072818	rs150181061	T	G	0.0516884	ACAP1	TRUE	reported	igd
113099461	1e-200	0.0114777	26493	3	-0.375565	eqtl-a-ENSG00000072858	rs10934228	G	C	0.492017	SIDT1	TRUE	reported	igd
112912421	1.8508e-08	0.022529	26485	3	-0.126737	eqtl-a-ENSG00000072858	rs9880039	A	T	0.924693	SIDT1	TRUE	reported	igd
113419741	1.42462e-19	0.0124261	26486	3	-0.11246	eqtl-a-ENSG00000072858	rs9823423	G	A	0.351978	SIDT1	TRUE	reported	igd
144385777	4.2462e-18	0.026587	20660	6	-0.23056	eqtl-a-ENSG00000072864	rs149110519	T	C	0.0526158	NDE1	TRUE	reported	igd
50370254	6.03115e-14	0.0166484	25002	7	0.12499	eqtl-a-ENSG00000072864	rs149007767	T	C	0.149708	NDE1	TRUE	reported	igd
15731277	4.02254e-69	0.013455	25857	16	0.236435	eqtl-a-ENSG00000072864	rs67212531	C	T	0.258093	NDE1	TRUE	reported	igd
15865734	1.72306e-15	0.0351994	25987	16	0.280184	eqtl-a-ENSG00000072864	rs138482163	T	C	0.0293224	NDE1	TRUE	reported	igd
15081995	1.86294e-16	0.0406714	6357	16	-0.334746	eqtl-a-ENSG00000072864	rs71374758	A	G	0.021787	NDE1	TRUE	reported	igd
15888130	1.32969e-08	0.0145656	26609	16	-0.0827629	eqtl-a-ENSG00000072864	rs9923303	G	A	0.211188	NDE1	TRUE	reported	igd
85794297	1.22349e-13	0.0120322	31684	2	0.0892118	eqtl-a-ENSG00000072952	rs10187424	C	T	0.420816	IRAG1	TRUE	reported	igd
144385777	7.92319e-35	0.0265158	25735	6	0.326433	eqtl-a-ENSG00000072952	rs149110519	T	C	0.0526158	IRAG1	TRUE	reported	igd
50370254	3.69913e-25	0.0166185	30077	7	-0.172195	eqtl-a-ENSG00000072952	rs149007767	T	C	0.149708	IRAG1	TRUE	reported	igd
61650831	1.82949e-08	0.0155303	31569	8	-0.0873935	eqtl-a-ENSG00000072952	rs7846314	T	A	0.178349	IRAG1	TRUE	reported	igd
10601828	2.48313e-126	0.0410269	31004	11	-0.9809	eqtl-a-ENSG00000072952	rs77541067	C	T	0.0206526	IRAG1	TRUE	reported	igd
10634502	1.46825e-25	0.0451484	20571	11	0.471791	eqtl-a-ENSG00000072952	rs117514142	C	A	0.0175529	IRAG1	TRUE	reported	igd
10465558	1.41677e-15	0.0259536	30470	11	0.207216	eqtl-a-ENSG00000072952	rs74909106	A	G	0.0554243	IRAG1	TRUE	reported	igd
10490512	6.7936e-14	0.0439473	24092	11	0.329249	eqtl-a-ENSG00000072952	rs142385800	T	C	0.0186149	IRAG1	TRUE	reported	igd
10521764	1e-200	0.0112993	31684	11	-0.528858	eqtl-a-ENSG00000072952	rs3741041	C	T	0.400879	IRAG1	TRUE	reported	igd
10916643	7.41703e-09	0.0455192	6107	11	-0.263151	eqtl-a-ENSG00000072952	rs138757723	A	G	0.0173571	IRAG1	TRUE	reported	igd
16170764	1.17652e-20	0.0118748	31569	17	0.11066	eqtl-a-ENSG00000072952	rs7210990	A	C	0.481977	IRAG1	TRUE	reported	igd
42838550	3.57273e-11	0.0118941	31684	20	0.0787496	eqtl-a-ENSG00000072952	rs2143606	G	A	0.480514	IRAG1	TRUE	reported	igd
43721508	2.20648e-22	0.0119981	31300	2	-0.116764	eqtl-a-ENSG00000072954	rs12478601	T	C	0.574604	TMEM38A	TRUE	reported	igd
116599199	1.51461e-22	0.0121111	30792	8	-0.118327	eqtl-a-ENSG00000072954	rs2293889	G	T	0.600603	TMEM38A	TRUE	reported	igd
16785907	4.67305e-11	0.0388892	29612	19	-0.255926	eqtl-a-ENSG00000072954	rs73006573	A	C	0.0239231	TMEM38A	TRUE	reported	igd
144385777	4.99701e-10	0.0266213	25735	6	0.165568	eqtl-a-ENSG00000073008	rs149110519	T	C	0.0526158	PVR	TRUE	reported	igd
50370254	7.63185e-10	0.0166593	30077	7	-0.102493	eqtl-a-ENSG00000073008	rs149007767	T	C	0.149708	PVR	TRUE	reported	igd
61650831	3.07001e-10	0.0155259	31569	8	0.0977417	eqtl-a-ENSG00000073008	rs7846314	T	A	0.178349	PVR	TRUE	reported	igd
45122146	2.67239e-50	0.022504	31568	19	-0.335622	eqtl-a-ENSG00000073008	rs79572806	T	C	0.074397	PVR	TRUE	reported	igd
45070575	3.44905e-13	0.0160718	31234	19	0.116934	eqtl-a-ENSG00000073008	rs12971551	A	G	0.16329	PVR	TRUE	reported	igd
125328779	1.90414e-43	0.0190085	26856	12	-0.262712	eqtl-a-ENSG00000073060	rs11057851	A	G	0.108502	SCARB1	TRUE	reported	igd
125321199	1e-200	0.0115313	31353	12	-0.370631	eqtl-a-ENSG00000073060	rs4765624	G	A	0.542069	SCARB1	TRUE	reported	igd
125387851	1.31704e-17	0.0125115	31353	12	-0.106873	eqtl-a-ENSG00000073060	rs4304886	A	G	0.342292	SCARB1	TRUE	reported	igd
85794297	1.2823e-09	0.0120399	31684	2	-0.0730764	eqtl-a-ENSG00000073150	rs10187424	C	T	0.420816	PANX2	TRUE	reported	igd
43359061	3.03508e-08	0.013552	27399	2	-0.07507	eqtl-a-ENSG00000073150	rs12466022	A	C	0.260124	PANX2	TRUE	reported	igd
50370254	2.10136e-11	0.0166552	30077	7	0.111573	eqtl-a-ENSG00000073150	rs149007767	T	C	0.149708	PANX2	TRUE	reported	igd
50692115	5.82103e-23	0.0171135	27490	22	0.168848	eqtl-a-ENSG00000073150	rs2076138	C	T	0.139616	PANX2	TRUE	reported	igd
50860573	1.48799e-12	0.0194389	30116	22	0.137544	eqtl-a-ENSG00000073150	rs12163227	C	T	0.104289	PANX2	TRUE	reported	igd
50610628	1.1324e-199	0.0131921	29947	22	0.397716	eqtl-a-ENSG00000073150	rs6010198	A	G	0.742421	PANX2	TRUE	reported	igd
113063526	1e-200	0.0115733	31465	4	0.350215	eqtl-a-ENSG00000073331	rs1436136	G	A	0.459461	ALPK1	TRUE	reported	igd
113451374	1.07939e-09	0.0409994	24275	4	-0.249974	eqtl-a-ENSG00000073331	rs185491582	T	C	0.0214793	ALPK1	TRUE	reported	igd
113262195	2.62241e-46	0.0157606	31385	4	-0.225177	eqtl-a-ENSG00000073331	rs28600749	T	C	0.169205	ALPK1	TRUE	reported	igd
111884608	5.57494e-10	0.0119296	28204	12	-0.0739861	eqtl-a-ENSG00000073331	rs3184504	C	T	0.542056	ALPK1	TRUE	reported	igd
38163295	9.50605e-21	0.0122269	31355	17	0.114218	eqtl-a-ENSG00000073331	rs12600856	C	T	0.379553	ALPK1	TRUE	reported	igd
38259443	2.43669e-14	0.038068	27004	17	-0.290268	eqtl-a-ENSG00000073584	rs117054360	T	C	0.0249669	SMARCE1	TRUE	reported	igd
38724215	1e-200	0.0112161	30902	17	-0.630207	eqtl-a-ENSG00000073584	rs62066595	G	A	0.358985	SMARCE1	TRUE	reported	igd
38834500	4.7863e-145	0.02757	25638	17	0.707045	eqtl-a-ENSG00000073584	rs75223106	T	C	0.0467101	SMARCE1	TRUE	reported	igd
37822311	1.70923e-14	0.0131161	31563	17	-0.100611	eqtl-a-ENSG00000073584	rs1053651	C	A	0.712002	SMARCE1	TRUE	reported	igd
38884550	1.33199e-15	0.0443107	21719	17	-0.354114	eqtl-a-ENSG00000073584	rs185550275	C	T	0.0182949	SMARCE1	TRUE	reported	igd
38624278	1.11173e-42	0.0238735	25731	17	-0.32691	eqtl-a-ENSG00000073584	rs11653877	A	G	0.0656468	SMARCE1	TRUE	reported	igd
38105334	1e-200	0.0133614	31240	17	0.792297	eqtl-a-ENSG00000073605	rs7217240	T	C	0.198089	GSDMB	TRUE	reported	igd
37226399	4.60999e-11	0.0152931	31684	17	-0.100673	eqtl-a-ENSG00000073605	rs12453656	G	A	0.185351	GSDMB	TRUE	reported	igd
37303712	1.39123e-26	0.0182711	31565	17	-0.194968	eqtl-a-ENSG00000073605	rs571825	G	A	0.119555	GSDMB	TRUE	reported	igd
38297985	3.70937e-69	0.0314944	26240	17	-0.553568	eqtl-a-ENSG00000073605	rs75957101	G	T	0.0362627	GSDMB	TRUE	reported	igd
37396201	1e-200	0.0130651	28326	17	-0.522319	eqtl-a-ENSG00000073605	rs34473775	T	G	0.752161	GSDMB	TRUE	reported	igd
609329	2.88802e-22	0.0229022	31529	12	-0.222247	eqtl-a-ENSG00000073614	rs56124146	G	A	0.0723183	KDM5A	TRUE	reported	igd
357104	1e-200	0.0122591	31191	12	-0.389643	eqtl-a-ENSG00000073614	rs487252	C	G	0.326694	KDM5A	TRUE	reported	igd
334342	3.21366e-28	0.0131528	31644	12	-0.144884	eqtl-a-ENSG00000073614	rs11835796	T	C	0.28325	KDM5A	TRUE	reported	igd
170066977	2.03517e-21	0.0145176	31565	2	0.137964	eqtl-a-ENSG00000073737	rs4668124	A	C	0.21191	DHRS9	TRUE	reported	igd
169828995	1e-200	0.0115124	31684	2	-0.360602	eqtl-a-ENSG00000073737	rs3770586	T	C	0.490191	DHRS9	TRUE	reported	igd
169965624	1.03944e-85	0.0211264	31355	2	0.414506	eqtl-a-ENSG00000073737	rs10192264	T	C	0.0843798	DHRS9	TRUE	reported	igd
148200011	2.73653e-16	0.0120387	31569	5	0.0985287	eqtl-a-ENSG00000073737	rs56330463	C	T	0.582097	DHRS9	TRUE	reported	igd
144385777	6.21584e-58	0.0264179	25735	6	-0.42387	eqtl-a-ENSG00000073737	rs149110519	T	C	0.0526158	DHRS9	TRUE	reported	igd
28277107	1.81539e-10	0.0122818	31569	7	0.078311	eqtl-a-ENSG00000073737	rs2158799	G	C	0.625845	DHRS9	TRUE	reported	igd
50370254	8.04822e-25	0.0166194	30077	7	0.170969	eqtl-a-ENSG00000073737	rs149007767	T	C	0.149708	DHRS9	TRUE	reported	igd
61650831	5.93882e-23	0.0154944	31569	8	0.152844	eqtl-a-ENSG00000073737	rs7846314	T	A	0.178349	DHRS9	TRUE	reported	igd
28780373	2.18132e-10	0.0143262	31569	10	0.0909426	eqtl-a-ENSG00000073737	rs2998286	C	T	0.779099	DHRS9	TRUE	reported	igd
111865049	8.29278e-14	0.0119136	28418	12	-0.0889408	eqtl-a-ENSG00000073737	rs7310615	G	C	0.537476	DHRS9	TRUE	reported	igd
40974023	6.11928e-30	0.0291381	29277	13	-0.331207	eqtl-a-ENSG00000073737	rs77526211	A	G	0.0432109	DHRS9	TRUE	reported	igd
186641058	2.71019e-188	0.0381208	30227	1	-1.11569	eqtl-a-ENSG00000073756	rs689470	A	G	0.0235354	PTGS2	TRUE	reported	igd
186802791	2.5527e-14	0.0147238	31141	1	0.112183	eqtl-a-ENSG00000073756	rs35180943	A	G	0.204585	PTGS2	TRUE	reported	igd
186966849	2.208e-92	0.0118529	31470	1	0.241636	eqtl-a-ENSG00000073756	rs12037836	C	T	0.571235	PTGS2	TRUE	reported	igd
[truncated: 24,154 more rows]

## Sheet: TableS3
Table S3. Summary of Each Outcome Data Source
Outcomes	Year	Population	SampleSize	nSNPs	PMID
Frailty Index	2021	European	175226	7589717	34431594
Telomere length	2021	European	472174	20134421	34611362
HannumAge	2021	European	34710	NA	34187551
IEAA	2021	European	34710	NA	34187551

## Sheet: TableS4
Id	Sequence_F	Sequence_R
GAPDH	AGGTCGGTGTGAACGGATTTG	GGGGTCGTTGATGGCAACA
ATP8B4	GAGAAGTTCCAGTATGCGGAC	TGACAGCCGTCATCGAGATCA
UBA7	TGTGGGGCGGTTATTCTGTG	TGAGTTCAACCATGCCTTCAATG
PLA2G4B	CCAAGGACCTAGTAACCTCCTC	TGACAATACTGGGTCATCTCTGG
POLI	AAGGACAGACCTTTAGGTGTGC	GTCTTCTCCGTTCACGAGGAC
CRLF3	AAGCTATTGGATGAGCGATTGG	GTCTCCTGTTCAATGGTGTCC
TGS1	ATGTGTTGCGAGAAGTGGAAC	CACTGCTTTTGACATAGTAGCCT
RPA2	GAGTCCGAGCCCAGCATATTG	CCTGTGAAATCTCGACATCTCCA
KMT5A	CAGACCAAACTGCACGACATC	CTTGCTTCGGTCCCCATAGT
LRPPRC	TCTGGGACAAACTTCAGCAGT	TGATCGGAAGGTCTTTCGTTTTC
STAG3	TTCCAGCAGCAAAACATCGGA	GGTAATTGGTTGATGGCACTGA
CD248	CAACGGGCTGCTATGGATTG	GCAGAGGTAGCCATCGACAG
IQCG	TCCCCGGAAGTCATAGAGACG	AGCCGAGAATAGAGAGCTGGT

## Sheet: TableS5
Table S5.Data sources for Phe-MR outcome phenotypes
Trait	Outcomes	num_cases	num_controls	Sample Size	Date_source	Population
Cardiovascular system
	Cardiovascular diseases (excluding rheumatic etc)	247538	252810	500348	Finngen R11	European
	Atrial fibrillation and flutter	63532	252810	316342
	Atrial fibrillation and flutter with reimbursement	40251	252810	293061
	Hard cardiovascular diseases	80527	419821	500348
	Heart failure, strict	37653	462695	500348
	Heart failure and coronary heart disease	17532	443698	461230
	Heart failure and hypertrophic cardiomyopathy	561	498972	499533
	Heart failure and bmi 25plus	22965	206576	229541
	Hypertension	154630	345634	500264
	Secondary hypertension	3388	252810	256198
	Hypertension, essential	132515	345634	478149
	Non-ischemic cardiomyopathy	13917	402343	416260
	Nonischemic cardiomyopathy	2108	413400	415508
	Occlusion and stenosis of arteries, not leading to stroke	529	453828	454357
	Angina pectoris	44588	416171	460759
	Atherosclerosis, excluding cerebral and coronary sclerosis	19807	463106	482913
	Calcific aortic valvular stenosis, operated	12418	487930	500348
	Major coronary heart disease event	56650	443698	500348
	Hypertensive Heart Disease	11728	345634	357362
	Hypertensive Renal Disease	1367	345634	347001
	Ischaemic heart disease, wide definition	84088	416260	500348
	Complications following myocardial infarction	301	416171	416472
	Myocardial infarction, strict	31666	416171	447837
	Coronary revascularization (ANGIO or CABG)	28800	416171	444971
	Atherosclerosis, excluding cerebral and coronary sclerosis	19807	463106	482913
	Cerebral atherosclerosis	440	499908	500348
	Coronary atherosclerosis	63307	416171	479478
	Venous thromboembolism	26333	474015	500348
	Varicose veins	38467	432223	470690
	Varicose veins of other sites	23074	130160	153234
	Paroxysmal tachycardia	12878	252810	265688
	Phlebitis and thrombophlebitis (not including DVT)	9750	432223	441973
	Other peripheral vascular diseases	3153	463106	466259
	Hypotension	6488	492608	499096
	Cardiac arrhythmias	92926	288216	381142
	Cardiac arrest	3011	252810	255821
	Unstable angina pectoris	17428	443161	460589
	Heart failure, not strict	1405	359789	361194	ukb-d-I9_HEARTFAIL_NS
Nervous system
	Alzheimer disease	13964	486384	500348	Finngen R11	European
	Unspecific neurodegenerative disorder	20524	479824	500348
	Parkinson's disease	5861	494487	500348
	Stroke, excluding SAH	34110	450023	484133
	Embolic stroke	1808	453828	455636
	Embolic stroke with flimmer	959	436816	437775
	Transient ischemic attack	24948	453276	478224
	Any dementia (more control exclusions)	21157	362304	383461
	Dementia due to Parkinson's disease (more control exclusions)	755	216760	217515
	Vascular dementia (multiple infarctions)	620	474702	475322
	Vascular dementia (mixed)	531	474702	475233
	Vascular dementia (other)	200	474702	474902
	Vascular dementia (subcortical)	1031	474702	475733
	Vascular dementia (sudden onset)	184	474702	474886
	Vascular dementia (undefined)	1656	474702	476358
	Alzheimer's disease (Atypical or mixed) (more control exclusions)	3403	216472	219875
	Alzheimer's disease (Early onset) (more control exclusions)	1820	216472	218292
	Alzheimer's disease (Late onset) (more control exclusions)	9690	216472	226162
	Alzheimer's disease (undefined) (more control exclusions)	502	216472	216974
	STROKE	53492	360342	413834
	Dementia	24864	469981	494845
	Dementia, including avohilmo	26681	473667	500348
	Dementia in other diseases classified elsewhere	1607	469981	471588
	Unspecified dementia	5388	469981	475369
	Vascular dementia	3624	475484	479108
	Transient global amnesia	3315	471699	475014
	Cerebral atherosclerosis	440	499908	500348
	Dementia due to Parkinson's disease (more control exclusions)	755	216760	217515
	Ischemic stroke	11929	472192	484121	ebi-a-GCST90018864
	Memory loss	3377	472508	475885	Finngen R11
Digestive system
	Adenocarcinoma and papillary adenocarcinoma of stomach, excluding all cancers (controls excluding all cancers)	1023	378749	379772	Finngen R11	European
	Malignant neoplasm of stomach, excluding all cancers (controls excluding all cancers)	2296	378749	381045
	Neuroendocrine tumor and carcinoma of stomach, excluding all cancers (controls excluding all cancers)	156	378749	378905
	Spondylosis	27369	353224	380593
	Chronic pancreatitis	4820	437418	442238
	Pancreatic cancer	1196	475049	476245	ebi-a-GCST90018893
	Benign neoplasm: Extrahepatic bile ducts	96	500252	500348	Finngen R11
	Malignant neoplasm of rectum	1085	461925	463010	ukb-b-19425
	Hepatic cancer	379	475259	475638	ebi-a-GCST90018858
	Inflammatory bowel disease	4101	480497	484598	ebi-a-GCST90038683
Respiratory system
	Bronchitis	77621	422727	500348	Finngen R11	European
	Malignant neoplasm of bronchus and lung, excluding all cancers (controls excluding all cancers)	9639	378749	388388
	Early onset COPD	9491	477322	486813
	COPD-related respiratory insufficiency	4541	477322	481863
	Later onset COPD	13535	215585	229120
	COPD related to chronic (opportunist) infections	814	477322	478136
	Continuous positive airway pressure	9427	211497	220924
	Sleep apnea syndrome	13818	463035	476853	ebi-a-GCST90018916
	COPD/asthma/ILD related infections	162180	338168	500348	Finngen R11
	Pneumonia due to other infectious organisms, not elsewhere classified	1157	415538	416695
	All pneumoniae	78791	421557	500348
	Pyothorax	1471	498405	499876
	Pleural effusion, not elsewhere classified	2411	460599	463010	ukb-b-9925
	Malignant neoplasm of bronchus and lung, excluding all cancers (controls excluding all cancers)	9639	378749	388388
Endocrine and metabolic system
	Body-mass index, inverse-rank normalized	500348	0	500348	Finngen R11	European
	Protein-energy malnutrition of moderate and mild degree	266	499678	499944
	Sequelae of malnutrition and other nutritional deficiencies	78	467142	467220
	Follicular adenocarcinoma of thyroid gland, excluding all cancers (controls excluding all cancers)	351	378749	379100
	Malignant neoplasm of thyroid gland, excluding all cancers (controls excluding all cancers)	2859	378749	381608
	Medullary carcinoma of thyroid gland, excluding all cancers (controls excluding all cancers)	72	378749	378821
	Papillary adenocarcinoma of thyroid gland, excluding all cancers (controls excluding all cancers)	2400	378749	381149
	Type 2 diabetes, definitions combined	82878	403489	486367
	Type 2 diabetes, wide definition	55418	405261	460679
	Chronic nephritic syndrome	1438	492922	494360
	Chronic tubulo-interstitial nephritis	1494	447142	448636
	Cystitis	61460	403328	464788
	Cyst of kidney	2377	495511	497888
	Diabetic nephropathy	5579	90951	96530
	Diabetic nephropathy (more control exclusions)	5579	59084	64663
	Disorders of lipoid metabolism	1800	7076	8876	ukb-e-272_CSA
immune and hematologic system
	Secondary thrombocytopenia	405	492275	492680	Finngen R11	European
	Sicca syndrome [Sjögren]	3309	484260	487569
	CR(E)ST syndrome	514	499834	500348
	Psoriasis vulgaris	7912	482181	490093
	Multiple myeloma, Monoclonal gammopathy of undetermined significance (MGUS)	831	499517	500348
	Multiple myeloma, Monoclonal gammopathy of undetermined significance (MGUS), excluding all cancers (controls excluding all cancers)	2951	377997	380948
	Hodgkin lymphoma, hilmo (controls excluding all cancers)	1033	378749	379782
	Lupus erythematosus	850	465673	466523
	Myeloid leukaemia (controls excluding all cancers)	855	378749	379604
	Lymphoid leukaemia (controls excluding all cancers)	1945	378749	380694
Musculoskeletal system						European
	Falls/tendency to fall	133526	366822	500348	Finngen R11
	Fatigue fracture of vertebra	163	353224	353387
	Osteoporosis	10461	473264	483725
	Osteoporosis with pathological fracture (FG)	2429	374317	376746
	Drug-induced osteoporosis with pathological fracture	494	497919	498413
	Postmenopausal osteoporosis with pathological fracture	2001	279785	281786
	Osteoporosis	10461	473264	483725
	Drug-induced osteoporosis	389	499959	500348
	Osteoporosis with pathological fracture (FG)	2429	374317	376746
	Postmenopausal osteoporosis with pathological fracture	2001	279785	281786
	Arthropathies in other diseases classified elsewhere	1339	315115	316454
	Arthropathies	185233	315115	500348
	Arthrosis	101454	315115	416569
	Artrosis, including avohilmo	136897	363451	500348
	Gonarthrosis	61356	315115	376471
	Gonarthrosis, primary, with knee surgery	26661	445363	472024
	Other arthrosis	29554	315115	344669
	Polyarthrosis	8758	315115	323873
	Coxarthrosis	30802	315115	345917
	Coxarthrosis, primary, with hip surgery	20586	472592	493178
	Coxarthrosis, primary	27756	472592	500348
	Fatigue fracture of vertebra	163	353224	353387
	Drug-induced osteoporosis	389	499959	500348
	Arthropathies in other diseases classified elsewhere	1339	315115	316454
	Arthropathies	185233	315115	500348
	Artrosis, including avohilmo	136897	363451	500348
	Gonarthrosis	61356	315115	376471
	Gonarthrosis, primary, with knee surgery	26661	445363	472024
	Artrosis, including avohilmo	136897	363451	500348
	Other arthrosis	29554	315115	344669
	Polyarthrosis	8758	315115	323873
	Arthrosis	101454	315115	416569
	Coxarthrosis, primary	27756	472592	500348
	Coxarthrosis, primary, with hip surgery	20586	472592	493178
	Osteoporosis with pathological fracture (FG)	2429	374317	376746
	Spondylopathies (FG)	6317	374317	380634
	Fracture of femur	12229	476877	489106
	Fracture of foot, except ankle	10987	462569	473556
	Fracture of forearm	27907	462982	490889
	Fractures involving multiple body regions	74	498952	499026
	Fracture of lower leg, including ankle	28218	423508	451726
	Fracture of lumbar spine and pelvis	9061	481639	490700
	Fracture of neck	2108	490069	492177
	Fracture of shoulder and upper arm	16817	454533	471350
	Fracture of skull and facial bones	9677	430988	440665
	Fracture of spine, level unspecified	62	496520	496582
	Fracture at wrist and hand level	16641	441025	457666
	Spinal stenosis	26090	353224	379314
	Calcification and ossification of muscle	86	357549	357635
	Calcific tendinitis	332	357549	357881
	Usual walking pace	NA	NA	459915	ukb-b-4711
	Appendicular lean mass	NA	NA	450243	ebi-a-GCST90000025
Genitourinary and reproductive system
	Testicular dysfunction, other/unspecified	146	211289	430899	Finngen R11	European
	Testicular hypofunction	1107	211289	212396
	Chronic kidney disease	12787	480448	493235
	Hyperplasia of prostate	41137	153573	194710
	Renal failure	19900	480448	500348
	Unspecified contracted kidney	193	495511	495704
	cervical cancer	1889	461044	462933	ukb-b-8777
	N39.3 Stress incontinence	4340	458670	463010	ukb-b-9873
	bladder cancer	1101	461832	462933	ukb-b-8193
	All dysplastic lesions of the cervix uteri	11576	270488	282064	Finngen R11
	Dysplastic lesion of unknown severity of the cervix uteri	358	281706	282064
	HSIL lesion of the cervix uteri	7856	274208	282064
	LSIL lesion of the cervix uteri	4655	277409	421227
	Calculus of kidney and ureter	12999	486185	411555
	Calculus of lower urinary tract	1878	486185	488063
	Testicular dysfunction, other/unspecified	146	211289	211435
	Testicular hypofunction	1107	211289	212396
	Renal failure	19900	480448	500348
	Unspecified kidney failure	3743	480448	484191
	Inflammatory diseases of prostate (prostatitis)	5255	153573	158828
	Hyperplasia of prostate	41137	153573	194710
	Carcinoma in situ of prostate (controls excluding all cancers)	184	156581	156765
	Other disorders of prostate	1307	153573	154880
	Other menopausal disorders	24386	130160	154546
	Postmenopausal atrophic vaginitis	12046	130160	142206
	Postmenopausal bleeding	16009	130160	401883
	Premenstrual syndrome	423	130160	392211
	Acute renal failure, unspecified	1415	461595	463010	ukb-b-4963
	Isolated proteinuria with specified morphological lesion	380	492922	493302	Finngen R11
	Ovarian cancer	1588	244932	246520	ebi-a-GCST90018888
	Acute renal failure	8383	480448	488831	Finngen R11
	Chromophobe cell carcinoma of kidney, excluding all cancers (controls excluding all cancers)	153	378749	378902
	Clear cell adenocarcinoma of kidney, excluding all cancers (controls excluding all cancers)	1499	378749	380248
	Malignant neoplasm of kidney, except renal pelvis, excluding all cancers (controls excluding all cancers)	3926	378749	382675
	Adenocarcinoma and Papillary adenocarcinoma of kidney, excluding all cancers (controls excluding all cancers)	328	378749	379077
	Benign neoplasm: Kidney	1133	499215	500348
	Calculus of kidney and ureter	12999	486185	499184
	Chronic kidney disease	12787	480448	493235
	Cyst of kidney	2377	495511	382539
	Other disorders of kidney and ureter	4837	495511	372867
	Other specified disorders of kidney and ureter	1170	495511	496681
	Unspecified kidney failure	3743	480448	484191
	Small kidney of unknown cause	78	495511	495589
	Unspecified contracted kidney	193	495511	495704
	Cystic kidney disease	1142	498180	499322
	Other congenital malformations of kidney	135	498180	498315
	Renal agenesis and other reduction defects of kidney	162	498180	498342
	Kidney transplant status	1840	493510	495350
Integumentary and sensory system
	Age-related macular degeneration (whether dry or wet)	12495	461686	474181	Finngen R11	European
	Wet age-related macular degeneration	6699	331070	337769
	Dry age-related macular degeneration (includes geographic atrophy)	8570	329258	337828
	Other cataract	25554	409535	435089
	Senile cataract	83886	409535	493421
	Sensorineural hearing loss	44745	437331	482076
	Chronic ulcer of skin, not elsewhere classified	2511	465673	468184
	Tinnitus	10008	437331	447339
	Other malignant neoplasms of skin (=non-melanoma skin cancer), excluding all cancers (controls excluding all cancers)	28424	378749	407173
	Age-related hearing impairment	NA	NA	330759	ebi-a-GCST90012115
	Malignant non-melanoma skin cancer	23694	372016	395710	ieu-b-4959
	Parapsoriasis	678	482181	482859	Finngen R11
	Pityriasis lichenoides chronica	134	482181	482315
	Pityriasis lichenoides et varioliformis acuta	51	482181	482232
	Small plaque parapsoriasis	93	482181	482274
	Other and unspecified parapsoriasis	153	482181	482334
	Atrophic disorders of skin	5786	465673	471459
	Other and unspecified atrophic disorders of skin	153	465673	465826
	Striae atrophicae	378	465673	466051
	Macular cyst	807	455449	456256
	Macular hole	1849	455449	457298
	Macular pucker	5315	455449	460764
	Zoster [herpes zoster]	7132	480316	487448
	Postzoster neuralgia	490	435371	435861
	Benign lipomatous neoplasm of skin and subcutaneous tissue of limbs	1514	461496	463010	ukb-b-212
	Meniere's disease	1526	481248	482774	ebi-a-GCST90018880
Psychiatric and behavioral system
	Follow-up examination after surgery for malignant neoplasm	3005	460005	463010	ukb-b-1261	European
	Secondary malignant neoplasm of other sites	1099	360095	361194	ukb-d-C79

## Sheet: TableS6
Table S6 Results of the MR-PRESSO test
Exposure	Outcome	Raw			Outlier corrected		Global P	Number of outliers	Distortion P
		OR (CI%)	P		OR (CI%)	P
CRLF3	Frailty index	1.039 (1.030, 1.049 )	0.0039		NA	NA	0.791	NA	NA
HLA-L	Hannum	0.719 (0.659, 0.784)	0.00498		NA	NA	0.797	NA	NA
ATP8B4	IEAA	0.723 (0.664, 0.786)	0.000288		NA	NA	0.854	NA	NA
MPHOSPH6	Telomere length	1.053 (1.035,1.070)	0.00377		NA	NA	0.357	NA	NA
VARS2	Telomere length	1.025 (1.021, 1.030)	0.00155		NA	NA	0.948	NA	NA
RPA2	Telomere length	0.983 (0.976, 0.989)	0.00263		NA	NA	0.365	NA	NA
UBA7	Telomere length	1.018 (1.009, 1.027)	0.02781		NA	NA	0.46	NA	NA
ATP8B4	Telomere length	1.042 (1.026, 1.059)	0.00394		NA	NA	0.157	NA	NA
STAG3	Telomere length	1.029 (1.019, 1.040)	0.00476		NA	NA	0.415	NA	NA
HCG3	Telomere length	0.960 (0.952, 0.967)	0.00213		NA	NA	0.897	NA	NA

## Sheet: TableS7
Table S7.Phe-MR result
	X	id.exposure	id.outcome	outcome	exposure	method	nsnp	b	se	pval	lo_ci	up_ci	or	or_lci95	or_uci95
1	1	AtacVs	0G2mGk	finngen_R12_I9_AF	UBA7	Inverse variance weighted	2	-0.0756191	0.0433056558602258	0.0807811283351549	-0.160498	0.00925997665198283	0.927169289903806	0.851719361503092	1.00930298287883
2	2	AtacVs	1QQuPY	finngen_R12_FG_CVD	UBA7	Inverse variance weighted	2	-0.0780391	0.0246826569550644	0.00156853029496324	-0.126417	-0.0296611	0.924928292127464	0.881247224705485	0.970774513206251
3	3	AtacVs	20dtIN	finngen_R12_VD_SO	UBA7	Inverse variance weighted	2	0.324333924938346	0.527288318579865	0.538490084515749	-0.709151	1.35781902935488	1.38310908463149	0.492061692309229	3.88770507822413
4	4	AtacVs	2sEghQ	finngen_R12_AD_EO_EXMORE	UBA7	Inverse variance weighted	2	0.00179850359080591	0.171586577859785	0.991637038338464	-0.334511	0.338108196195985	1.0018001218684	0.715687836941608	1.40229221788134
5	5	AtacVs	4cU1gC	finngen_R12_VD_MI	UBA7	Inverse variance weighted	2	0.0142509947258003	0.341636238547355	0.966726738392994	-0.655356	0.683858022278616	1.01435302424907	0.519257157079203	1.98150770533585
6	6	AtacVs	6aMXva	finngen_R12_I9_HYPTENS	UBA7	Inverse variance weighted	2	-0.0609926	0.0251808747635347	0.0154277521279496	-0.110347	-0.0116381	0.940830216693806	0.895523246295806	0.988429390644462
7	7	AtacVs	6TRTzj	finngen_R12_VD_O	UBA7	Inverse variance weighted	2	-0.0777909	0.502885689331838	0.877066537325723	-1.06345	0.907865089012828	0.925157891911791	0.345263697556136	2.4790243834642
8	8	AtacVs	aTJI1Q	finngen_R12_F5_DEMENTIA	UBA7	Inverse variance weighted	2	0.0205592577421319	0.0511222192207224	0.687567054551905	-0.0796403	0.120758807414748	1.02077205509824	0.923448458513658	1.12835272923255
9	9	AtacVs	aUqDfP	finngen_R12_G6_ALZHEIMER	UBA7	Inverse variance weighted	2	0.0466698868302555	0.065293169691066	0.474748450158579	-0.0813047	0.174644499424745	1.04777606730407	0.921912718079297	1.1908228031634
10	10	AtacVs	B0CiJz	finngen_R12_I9_NONISCHCARDMYOP_STRICT	UBA7	Inverse variance weighted	2	-0.0398219	0.155445699148692	0.797812654162378	-0.344495	0.264851652788588	0.960960554132289	0.708577749371506	1.30323762976937
11	11	AtacVs	bzfgH5	finngen_R12_C_STROKE	UBA7	Inverse variance weighted	2	-0.0552878	0.0365364504947193	0.130222667800902	-0.126899	0.0163235945115591	0.946212742870612	0.880822374494311	1.01645755227862
12	12	AtacVs	Cb7s6j	finngen_R12_I9_HEARTFAIL	UBA7	Inverse variance weighted	2	-0.00712541	0.0439956789888995	0.87133961302088	-0.0933569	0.0791061168962863	0.99289991165239	0.910868312609376	1.08231916832758
13	13	AtacVs	cRqvlA	finngen_R12_G6_PARKINSON	UBA7	Inverse variance weighted	2	-0.255834	0.0927191840937316	0.00579370908631595	-0.437563	-0.0741043	0.774270568546276	0.645607531929566	0.928574844108814
14	14	AtacVs	dUwA87	finngen_R12_I9_NONISCHCARDMYOP	UBA7	Inverse variance weighted	2	-0.00573794	0.086164419095647	0.946905745749178	-0.17462	0.163144317208519	0.994278486342079	0.839775902356651	1.17720656859578
15	15	AtacVs	FBMIcV	finngen_R12_KRA_PSY_DEMENTIA_EXMORE	UBA7	Inverse variance weighted	2	-0.0202606	0.0553374385278892	0.714269468552629	-0.128722	0.0882007866723546	0.979943273827535	0.879218378580723	1.09220740070285
16	16	AtacVs	FizSKz	finngen_R12_WET_AMD	UBA7	Inverse variance weighted	2	0.109044755940503	0.0990713275710172	0.271040668683426	-0.085135	0.303224557979697	1.11521226159816	0.918388251276133	1.3542185308781
17	17	AtacVs	fJm2ty	finngen_R12_M13_FATIGFRACT	UBA7	Inverse variance weighted	2	-1.02509	0.558510197563904	0.0664467389753946	-2.11977	0.0695914843434098	0.35876471228991	0.120059420237824	1.07207013435095
18	18	AtacVs	fknB8M	finngen_R12_I9_HEARTFAIL_AND_CHD	UBA7	Inverse variance weighted	2	0.0361440496876033	0.0593342951035291	0.542418720462332	-0.0801512	0.15243926809052	1.03680518719775	0.922976810621454	1.16467172720879
19	19	AtacVs	g8Av6h	finngen_R12_AD_AM_EXMORE	UBA7	Inverse variance weighted	2	0.0640798316057058	0.210467494039828	0.760774211001678	-0.348436	0.476596119923768	1.06617751002677	0.705790761864453	1.61058283036183
20	20	AtacVs	gGI2Av	finngen_R12_G6_NEURODEGENERATIVE	UBA7	Inverse variance weighted	2	0.0544238679128638	0.0554317400598418	0.326189627672794	-0.0542223	0.163070078430154	1.05593208304015	0.947221475396724	1.17711917746219
21	21	AtacVs	gZp4bl	finngen_R12_I9_AF_REIMB	UBA7	Inverse variance weighted	2	-0.0768084	0.0511884593596354	0.133484576374857	-0.177138	0.023521026449641	0.926067313794606	0.837664401507255	1.02379982739583
22	22	AtacVs	Ht3d8y	finngen_R12_F5_VASCDEM	UBA7	Inverse variance weighted	2	-0.131848	0.121685907576231	0.278580248176406	-0.370353	0.106655969154937	0.876473849948062	0.690490690457895	1.11255143662161
23	23	AtacVs	jvZb7u	finngen_R12_FALLS	UBA7	Inverse variance weighted	2	-0.0167416	0.0229179405623216	0.465083931871429	-0.0616607	0.0281775823752505	0.983397780348138	0.940201801202151	1.02857832558621
24	24	AtacVs	KKbLVb	finngen_R12_I9_STR_EMBOLIC_WITH_FLIMMER	UBA7	Inverse variance weighted	2	0.113949329273428	0.230659883731588	0.621295932578713	-0.338144	0.566042701387341	1.12069533699843	0.713092564621647	1.76128331815718
25	25	AtacVs	KS79bG	finngen_R12_F5_DEMNAS	UBA7	Inverse variance weighted	2	0.0907930680786763	0.101462645360696	0.370871388658563	-0.108074	0.28965985298564	1.09504238258738	0.897561428609913	1.33597298350907
26	26	AtacVs	l0FGwc	finngen_R12_M13_OSTEOPOROSIS	UBA7	Inverse variance weighted	2	0.0352085752355553	0.071770868879771	0.623731199601714	-0.105462	0.175879478239907	1.03583573595251	0.899908373764537	1.19229435257707
27	27	AtacVs	M8xA6p	finngen_R12_OSTEOPOROSIS_FRACTURE_FG	UBA7	Inverse variance weighted	2	0.173586034759942	0.148513743909111	0.242475616315809	-0.117501	0.4646729728218	1.18956302613656	0.889139708584482	1.59149364210037
28	28	AtacVs	N4AMOl	finngen_R12_AD_U_EXMORE	UBA7	Inverse variance weighted	2	0.706272339501915	0.452710192875825	0.118736686021083	-0.18104	1.59358431753853	2.02642334385026	0.834402283556397	4.92135705932991
29	29	AtacVs	n5zlSY	finngen_R12_VD_SC	UBA7	Inverse variance weighted	2	-0.173254	0.22312744431671	0.437465417500232	-0.610584	0.264075714374306	0.840923928702288	0.543033716840402	1.30222678985497
30	30	AtacVs	P14eRC	finngen_R12_I9_HEARTFAIL_AND_HYPERTCARDIOM	UBA7	Inverse variance weighted	2	-0.0848242	0.29898808230436	0.776636915131627	-0.670841	0.501192403938641	0.918673738717392	0.511278473803696	1.65068838500138
31	31	AtacVs	QB8PLA	finngen_R12_AD_LO_EXMORE	UBA7	Inverse variance weighted	2	-0.0188616	0.102691964117378	0.854270703323698	-0.220138	0.182414601731215	0.981315119820887	0.802408140169034	1.20011165911929
32	32	AtacVs	qzfgSH	finngen_R12_I9_HEARTFAIL_AND_OVERWEIGHT	UBA7	Inverse variance weighted	2	0.0061972075612004	0.059928298900681	0.917637282223387	-0.111262	0.123656673406535	1.0062164499812	0.89470407460232	1.13162728655594
33	33	AtacVs	rDNn1J	finngen_R12_VD_MX	UBA7	Inverse variance weighted	2	0.0505012628701373	0.310275909920271	0.870705485685099	-0.55764	0.658642046313868	1.05179819163869	0.572558983694421	1.93216675912791
34	34	AtacVs	RfrHbd	finngen_R12_I9_HYPTENSESS	UBA7	Inverse variance weighted	2	-0.0597116	0.0265068407027838	0.024278970101394	-0.111665	-0.00775817	0.942036194305541	0.894343821360702	0.992271842423512
35	35	AtacVs	rWEO1P	finngen_R12_I9_STR_EMBOLIC	UBA7	Inverse variance weighted	2	-0.0334567	0.233554124879625	0.886092432168417	-0.491223	0.424309364544028	0.967096766060901	0.611877729405014	1.52853439499246
36	36	AtacVs	SAZEYj	finngen_R12_F5_DEMENTIA_INCLAVO	UBA7	Inverse variance weighted	2	0.0203534651862696	0.0494895710763394	0.680876205036829	-0.0766461	0.117353024495895	1.02056200942172	0.926217589457213	1.12451634144119
37	37	AtacVs	SNQTT5	finngen_R12_I9_CVD_HARD	UBA7	Inverse variance weighted	2	-0.0126947	0.0308543455871923	0.680750515871628	-0.0731692	0.0477798301229519	0.987385550424447	0.929443550615431	1.04893968497757
38	38	AtacVs	tbQnnI	finngen_R12_I9_HYPTENSEC	UBA7	Inverse variance weighted	2	-0.0764738	0.126009482113462	0.543924446044184	-0.323452	0.170504791178442	0.926377190830061	0.723646418080445	1.1859033337947
39	39	AtacVs	tM4mij	finngen_R12_I9_STENOSIS	UBA7	Inverse variance weighted	2	-0.0960549	0.307379098256695	0.754663151182027	-0.698518	0.506408111324735	0.90841412345184	0.497321811767856	1.65932038402525
40	40	AtacVs	unrPUB	finngen_R12_OSTPOPATFRACTURE	UBA7	Inverse variance weighted	2	0.614634577580922	0.319838390050627	0.0546430671690642	-0.0122487	1.24151782208015	1.84898081704981	0.987826042660318	3.4608624536879
41	41	AtacVs	UXqrFn	finngen_R12_I9_STR	UBA7	Inverse variance weighted	2	-0.0261702	0.0416444676703509	0.529729759285775	-0.107793	0.0554529987999478	0.974169312964867	0.897813142242052	1.05701933472766
42	42	AtacVs	vi3zIB	finngen_R12_H7_AMD	UBA7	Inverse variance weighted	2	0.0199015094187454	0.0686213222663018	0.771801455078013	-0.114596	0.154399301060697	1.0201008647518	0.891726076915547	1.16695676083264
43	43	AtacVs	ViuSjf	finngen_R12_I9_TIA	UBA7	Inverse variance weighted	2	-0.0292619	0.0475812358253455	0.538562393355251	-0.122521	0.063997315007742	0.971162076805147	0.884687211811595	1.06608953631551
44	44	AtacVs	ylbQ1V	finngen_R12_DRY_AMD	UBA7	Inverse variance weighted	2	-0.0242516	0.0812580904079846	0.765358855942844	-0.183517	0.135014286802328	0.976040136064837	0.832337369971267	1.14455313623892
45	45	AtacVs	Yrc0pK	finngen_R12_F5_DEMINOTH	UBA7	Inverse variance weighted	2	-0.412702	0.186478475962082	0.0268882337671281	-0.7782	-0.0472045	0.661859270068468	0.459231820204139	0.95389229165531
46	46	AtacVs	YUsgjH	finngen_R12_PD_DEMENTIA_EXMORE	UBA7	Inverse variance weighted	2	-0.775791	0.24931484019561	0.00186017797022882	-1.26445	-0.287134	0.460339389489783	0.282395037788827	0.750411038292723
47	47	AtacVs	ZLI5r2	finngen_R12_VD_U	UBA7	Inverse variance weighted	2	-0.341246	0.178452476541407	0.0558438282906426	-0.691013	0.00852067788940619	0.710883884019213	0.501068214663458	1.00855708218823
48	48	pHawxk	0G2mGk	finngen_R12_I9_AF	PLA2G4B	MR Egger	3	0.142289414283509	0.761026658844955	0.882329600800881	-1.34932	1.63390166561962	1.15291026895686	0.259415867995559	5.12382722975501
49	49	pHawxk	0G2mGk	finngen_R12_I9_AF	PLA2G4B	Weighted median	3	0.100920771905266	0.0237875772752269	2.20961740407925e-05	0.0542971204458213	0.147544423364711	1.10618899704486	1.05579825480463	1.1589847696893
50	50	pHawxk	0G2mGk	finngen_R12_I9_AF	PLA2G4B	Inverse variance weighted	3	0.101035740509432	0.0226039671218811	7.82842187342326e-06	0.0567319649505453	0.145339516068319	1.10631618136075	1.05837	1.15643213091429
51	51	pHawxk	0G2mGk	finngen_R12_I9_AF	PLA2G4B	Simple mode	3	0.094032150311527	0.0420762847907053	0.154982579740871	0.0115626321217446	0.17650166850131	1.0986	1.01162973774233	1.19303641734076
52	52	pHawxk	0G2mGk	finngen_R12_I9_AF	PLA2G4B	Weighted mode	3	0.0997186433110278	0.022142536500078	0.0459355139678523	0.0563192717708748	0.143118014851181	1.10486001458483	1.05793539873053	1.15386596695146
53	53	pHawxk	1QQuPY	finngen_R12_FG_CVD	PLA2G4B	MR Egger	3	-0.536824	0.444417239328052	0.440223424131038	-1.40788	0.33423333691415	0.584601738682585	0.244660867593191	1.39686904666324
54	54	pHawxk	1QQuPY	finngen_R12_FG_CVD	PLA2G4B	Weighted median	3	0.0424592068775685	0.0130276813250788	0.00111745380127466	0.0169249514804141	0.0679934622747229	1.0433734930429	1.01706898993895	1.07035831074732
55	55	pHawxk	1QQuPY	finngen_R12_FG_CVD	PLA2G4B	Inverse variance weighted	3	0.0440931439891544	0.0129431664104822	0.00065759703568972	0.0187245378246092	0.0694617501536995	1.04507969324675	1.01890094128726	1.07193105922236
56	56	pHawxk	1QQuPY	finngen_R12_FG_CVD	PLA2G4B	Simple mode	3	0.0343496641364555	0.0254431448830363	0.30949090148812	-0.0155189	0.0842182281072067	1.03494642711534	0.984600897782065	1.0878662709039
57	57	pHawxk	1QQuPY	finngen_R12_FG_CVD	PLA2G4B	Weighted mode	3	0.042631312964996	0.0128102767582024	0.0796547759434901	0.0175231705189193	0.0677394554110727	1.04355307942602	1.01767760199571	1.07008646691638
58	58	pHawxk	20dtIN	finngen_R12_VD_SO	PLA2G4B	MR Egger	3	-12.868	9.8182366257608	0.414928411915842	-32.1117	6.3757711822804	2.57935135298857e-06	1.13255360570957e-14	587.438278296388
59	59	pHawxk	20dtIN	finngen_R12_VD_SO	PLA2G4B	Weighted median	3	-0.220998	0.273493639258062	0.419059628793075	-0.757045	0.315049966516603	0.801718631326874	0.469050378540003	1.37032777975217
60	60	pHawxk	20dtIN	finngen_R12_VD_SO	PLA2G4B	Inverse variance weighted	3	-0.191279	0.275185746305188	0.48699856168347	-0.730643	0.348085053239779	0.825902121448345	0.481599187402288	1.41635271000384
61	61	pHawxk	20dtIN	finngen_R12_VD_SO	PLA2G4B	Simple mode	3	-0.0178455	0.604334334748112	0.979124239434801	-1.20234	1.16664977530994	0.982312767532092	0.300489995951845	3.2112163008954
62	62	pHawxk	20dtIN	finngen_R12_VD_SO	PLA2G4B	Weighted mode	3	-0.23439	0.261576793684976	0.464778294850868	-0.747081	0.278300311578658	0.79105308355306	0.4737475378893	1.32088281405491
63	63	pHawxk	2sEghQ	finngen_R12_AD_EO_EXMORE	PLA2G4B	MR Egger	3	2.59973612464625	3.12098015014276	0.557845991848103	-3.51738	8.71685721892606	13.460185755065	0.0296769398841114	6104.96234680366
64	64	pHawxk	2sEghQ	finngen_R12_AD_EO_EXMORE	PLA2G4B	Weighted median	3	0.204530381142216	0.0857416616134454	0.0170593582781688	0.0364767243798626	0.372584037904569	1.22694873138342	1.03715016342358	1.45148045339368
65	65	pHawxk	2sEghQ	finngen_R12_AD_EO_EXMORE	PLA2G4B	Inverse variance weighted	3	0.198736214167737	0.0903708185800422	0.0278694382805956	0.021609409750854	0.375863018584619	1.21986014163269	1.02184458398296	1.45624764124497
66	66	pHawxk	2sEghQ	finngen_R12_AD_EO_EXMORE	PLA2G4B	Simple mode	3	0.160335105275876	0.193691212609459	0.494841313321582	-0.2193	0.539969881990416	1.17390418657336	0.803081021645374	1.71595518025202
67	67	pHawxk	2sEghQ	finngen_R12_AD_EO_EXMORE	PLA2G4B	Weighted mode	3	0.206749588236335	0.0947176435785588	0.160748118158853	0.02110300682236	0.39239616965031	1.22967460823613	1.02132724989397	1.48052413396164
68	68	pHawxk	4cU1gC	finngen_R12_VD_MI	PLA2G4B	MR Egger	3	8.6252390970032	5.04735500253876	0.337061146688352	-1.26758	18.5180549019792	5570.49443787985	0.281512984044872	110227272.066088
69	69	pHawxk	4cU1gC	finngen_R12_VD_MI	PLA2G4B	Weighted median	3	0.034023345422892	0.149500016278437	0.81997208465507	-0.258997	0.327043377328629	1.03460875982521	0.771825580496768	1.38686163422844
70	70	pHawxk	4cU1gC	finngen_R12_VD_MI	PLA2G4B	Inverse variance weighted	3	0.015155133117621	0.200400830564183	0.939718159689595	-0.37763	0.40794076102342	1.0152705544858	0.685483743691593	1.50371807981148
71	71	pHawxk	4cU1gC	finngen_R12_VD_MI	PLA2G4B	Simple mode	3	-0.246249	0.443263805448397	0.634375366996638	-1.11505	0.622548390949573	0.781727810274654	0.327900284854524	1.86367135858978
72	72	pHawxk	4cU1gC	finngen_R12_VD_MI	PLA2G4B	Weighted mode	3	0.0552730110277713	0.154903915357247	0.755356223335798	-0.248339	0.358884685127975	1.05682910129281	0.780095708927774	1.4317316920952
73	73	pHawxk	6aMXva	finngen_R12_I9_HYPTENS	PLA2G4B	MR Egger	3	-0.478241	0.454198799015086	0.483588722916884	-1.36847	0.411988359021839	0.619872611703778	0.254495803297602	1.50981686048135
74	74	pHawxk	6aMXva	finngen_R12_I9_HYPTENS	PLA2G4B	Weighted median	3	0.0164122759188495	0.013257202637939	0.215720003013385	-0.00957184	0.0423963930892099	1.01654769716183	0.990473823007806	1.04330795685943
75	75	pHawxk	6aMXva	finngen_R12_I9_HYPTENS	PLA2G4B	Inverse variance weighted	3	0.0176906143840376	0.0132187872816759	0.180800846755761	-0.00821821	0.0435994374561223	1.01784802013417	0.991815468470521	1.04456385792076
76	76	pHawxk	6aMXva	finngen_R12_I9_HYPTENS	PLA2G4B	Simple mode	3	0.0234807750796024	0.0285631043564359	0.497448330059084	-0.0325029	0.0794644596182167	1.02375861887948	0.968019633413763	1.08270707902269
77	77	pHawxk	6aMXva	finngen_R12_I9_HYPTENS	PLA2G4B	Weighted mode	3	0.0158040472602974	0.012905498737487	0.34539120951556	-0.00949073	0.041098824785772	1.01592959171341	0.990554164574776	1.04195507144432
78	78	pHawxk	6TRTzj	finngen_R12_VD_O	PLA2G4B	MR Egger	3	4.95070386253884	9.22654756754639	0.686480603052931	-13.1333	23.0347370949298	141.274366668835	1.97818782973284e-06	10089257641.6143
79	79	pHawxk	6TRTzj	finngen_R12_VD_O	PLA2G4B	Weighted median	3	-0.0923064	0.262195898313853	0.724799883174612	-0.60621	0.42159758635201	0.911825746732134	0.545413893441503	1.52439496390054
80	80	pHawxk	6TRTzj	finngen_R12_VD_O	PLA2G4B	Inverse variance weighted	3	-0.0968865	0.265563219671804	0.715235233862387	-0.61739	0.423617386975042	0.907658998181735	0.539350072284916	1.52747704934963
81	81	pHawxk	6TRTzj	finngen_R12_VD_O	PLA2G4B	Simple mode	3	-0.971573	0.634764388112461	0.265519101456341	-2.21571	0.272565257873522	0.378487230866017	0.109075918027617	1.31332916118438
82	82	pHawxk	6TRTzj	finngen_R12_VD_O	PLA2G4B	Weighted mode	3	-0.0423436	0.262948949608876	0.886863304862852	-0.557723	0.473036384595253	0.958540411076031	0.572510903756894	1.6048597740873
83	83	pHawxk	aTJI1Q	finngen_R12_F5_DEMENTIA	PLA2G4B	MR Egger	3	-1.00929	0.92804160565453	0.473318248724878	-2.82825	0.8096758857752	0.364479248230028	0.0591163816091552	2.24717952578059
84	84	pHawxk	aTJI1Q	finngen_R12_F5_DEMENTIA	PLA2G4B	Weighted median	3	0.077407327845059	0.0275309479331264	0.00492884477660023	0.0234466698961312	0.131367985793987	1.08048209721443	1.02372370399935	1.14038735045412
85	85	pHawxk	aTJI1Q	finngen_R12_F5_DEMENTIA	PLA2G4B	Inverse variance weighted	3	0.0805056677954746	0.0267617330284916	0.00262767085523933	0.0280526710596311	0.132958664531318	1.08383498957989	1.02844985253838	1.14220278386768
86	86	pHawxk	aTJI1Q	finngen_R12_F5_DEMENTIA	PLA2G4B	Simple mode	3	0.0689708609917444	0.0525061804969109	0.319443817176065	-0.0339413	0.17188297476569	1.07140498901467	0.966628289692174	1.18753885306944
87	87	pHawxk	aTJI1Q	finngen_R12_F5_DEMENTIA	PLA2G4B	Weighted mode	3	0.0778316546244164	0.0285389184578854	0.112259318156698	0.021895374446961	0.133767934801872	1.0809406719888	1.02213683724395	1.14312750874932
88	88	pHawxk	aUqDfP	finngen_R12_G6_ALZHEIMER	PLA2G4B	MR Egger	3	0.245551060729077	1.19565177004557	0.871050313184493	-2.09793	2.5890285300184	1.27832555415917	0.122710616304355	13.3168284181974
89	89	pHawxk	aUqDfP	finngen_R12_G6_ALZHEIMER	PLA2G4B	Weighted median	3	0.0426094941643217	0.03560277731308	0.231383529727333	-0.0271719	0.112390937697959	1.04353031059778	0.9731938870614	1.1189502149715
90	90	pHawxk	aUqDfP	finngen_R12_G6_ALZHEIMER	PLA2G4B	Inverse variance weighted	3	0.0426747556271792	0.0343739470650869	0.214426464657528	-0.0246982	0.110047691874749	1.04359841513466	0.975604323888275	1.11633130912231
91	91	pHawxk	aUqDfP	finngen_R12_G6_ALZHEIMER	PLA2G4B	Simple mode	3	0.0297360133562393	0.0690125790263864	0.708550320734822	-0.105529	0.165000668247957	1.03018254362204	0.89984869942924	1.1793939068387
92	92	pHawxk	aUqDfP	finngen_R12_G6_ALZHEIMER	PLA2G4B	Weighted mode	3	0.0399022270258796	0.0321261407149463	0.340108809386947	-0.023065	0.102869462827174	1.04070901600218	0.977198955200927	1.10834671918528
93	93	pHawxk	B0CiJz	finngen_R12_I9_NONISCHCARDMYOP_STRICT	PLA2G4B	MR Egger	3	-5.43264	5.47662722763735	0.502566966992903	-16.1668	5.30155052672465	0.00437154476394669	9.52435820165201e-08	200.647678495282
94	94	pHawxk	B0CiJz	finngen_R12_I9_NONISCHCARDMYOP_STRICT	PLA2G4B	Weighted median	3	0.153087158495325	0.0798881819758668	0.0553310048829305	-0.00349368	0.309667995168024	1.16542655134085	0.996512417615251	1.36297252554121
95	95	pHawxk	B0CiJz	finngen_R12_I9_NONISCHCARDMYOP_STRICT	PLA2G4B	Inverse variance weighted	3	0.166046424625084	0.163506949345208	0.30985263477402	-0.154427	0.486520045341691	1.18062791065914	0.856905875968143	1.6266457058105
96	96	pHawxk	B0CiJz	finngen_R12_I9_NONISCHCARDMYOP_STRICT	PLA2G4B	Simple mode	3	-0.109214	0.163260587003283	0.572401349975944	-0.429205	0.210776505496417	0.896538318041932	0.651026457969981	1.23463638977714
97	97	pHawxk	B0CiJz	finngen_R12_I9_NONISCHCARDMYOP_STRICT	PLA2G4B	Weighted mode	3	0.159902248620153	0.0845299504272722	0.199079440078258	-0.00577645	0.325580951457606	1.17339616429137	0.994240197416467	1.38483493420549
98	98	pHawxk	bzfgH5	finngen_R12_C_STROKE	PLA2G4B	MR Egger	3	-0.658502	0.649002590127163	0.495374753071076	-1.93055	0.613542877521689	0.517626054915056	0.145068784123309	1.84696338599748
99	99	pHawxk	bzfgH5	finngen_R12_C_STROKE	PLA2G4B	Weighted median	3	0.0600489098019492	0.0193470901582875	0.00191072078873648	0.0221286130917057	0.0979692065121927	1.06188848203062	1.02237526685903	1.10292882156036
100	100	pHawxk	bzfgH5	finngen_R12_C_STROKE	PLA2G4B	Inverse variance weighted	3	0.0617357240868772	0.0191333568774461	0.00125269653500501	0.0242343446070829	0.0992371035666715	1.06368120225908	1.02453038293058	1.10432810865306
101	101	pHawxk	bzfgH5	finngen_R12_C_STROKE	PLA2G4B	Simple mode	3	0.078174607382274	0.0398971918490348	0.189142151872883	-2.38886e-05	0.156373103406382	1.08131144714888	0.999976111643497	1.16926237749173
102	102	pHawxk	bzfgH5	finngen_R12_C_STROKE	PLA2G4B	Weighted mode	3	0.0581752412394695	0.0202026558105371	0.102406345418576	0.0185780358508168	0.0977724466281222	1.05990071775223	1.01875168122198	1.10271183076154
103	103	pHawxk	Cb7s6j	finngen_R12_I9_HEARTFAIL	PLA2G4B	MR Egger	3	0.0748238298892942	0.731245774228238	0.935084589102995	-1.35842	1.50806554737664	1.07769427664002	0.257067164542522	4.51798251235053
104	104	pHawxk	Cb7s6j	finngen_R12_I9_HEARTFAIL	PLA2G4B	Weighted median	3	0.0356390940842248	0.021115335267897	0.0914438873626995	-0.00574696	0.077025151209303	1.03628177876899	0.994269519161924	1.08006924109853
105	105	pHawxk	Cb7s6j	finngen_R12_I9_HEARTFAIL	PLA2G4B	Inverse variance weighted	3	0.0346165753932002	0.0214054913132181	0.105838999172897	-0.00733819	0.0765713383671076	1.03522270283577	0.992688671179415	1.07957920300766
106	106	pHawxk	Cb7s6j	finngen_R12_I9_HEARTFAIL	PLA2G4B	Simple mode	3	0.0329121758290789	0.0403476951111657	0.500359597327873	-0.0461693	0.111993658246964	1.03345977250791	0.954880280981163	1.11850576733521
107	107	pHawxk	Cb7s6j	finngen_R12_I9_HEARTFAIL	PLA2G4B	Weighted mode	3	0.0360320166732232	0.0215758190413578	0.236866366144603	-0.00625659	0.0783206219942845	1.03668903729373	0.993762943047759	1.08146934594779
108	108	pHawxk	cRqvlA	finngen_R12_G6_PARKINSON	PLA2G4B	MR Egger	3	2.20692079719176	1.70699263105483	0.4191218558201	-1.13878	5.55262635405923	9.08769042448825	0.320207915039592	257.914040760436
109	109	pHawxk	cRqvlA	finngen_R12_G6_PARKINSON	PLA2G4B	Weighted median	3	0.0213761594064458	0.049561041481707	0.666243176665938	-0.0757635	0.118515800710592	1.02160626617675	0.927035441295208	1.12582466279112
110	110	pHawxk	cRqvlA	finngen_R12_G6_PARKINSON	PLA2G4B	Inverse variance weighted	3	0.0161723806373719	0.0568467150272876	0.776034105491039	-0.0952472	0.127591942090856	1.01630386141458	0.909148182702446	1.13608931786671
111	111	pHawxk	cRqvlA	finngen_R12_G6_PARKINSON	PLA2G4B	Simple mode	3	0.0992649217919965	0.0980245838540331	0.417810185236539	-0.0928633	0.291393106145902	1.10435882952851	0.911318103079715	1.33829057080731
112	112	pHawxk	cRqvlA	finngen_R12_G6_PARKINSON	PLA2G4B	Weighted mode	3	0.0172899960666948	0.0513773510631488	0.768501848240641	-0.0834096	0.117989604150466	1.01744033324191	0.919974237528932	1.12523241355968
113	113	pHawxk	dUwA87	finngen_R12_I9_NONISCHCARDMYOP	PLA2G4B	MR Egger	3	-0.429983	1.1051994262989	0.76379171678123	-2.59617	1.7362081065164	0.650520303722938	0.0745583197369725	5.6757806110528
114	114	pHawxk	dUwA87	finngen_R12_I9_NONISCHCARDMYOP	PLA2G4B	Weighted median	3	0.042430161820066	0.0336155837889213	0.206870707843939	-0.0234564	0.108316706046352	1.04334318863989	0.976816580128453	1.11440062692026
115	115	pHawxk	dUwA87	finngen_R12_I9_NONISCHCARDMYOP	PLA2G4B	Inverse variance weighted	3	0.043288291590608	0.0331903429822754	0.192150546956427	-0.0217648	0.108341363835868	1.04423889675289	0.97847036314312	1.11442810591514
116	116	pHawxk	dUwA87	finngen_R12_I9_NONISCHCARDMYOP	PLA2G4B	Simple mode	3	0.0211979000756212	0.0596065266471954	0.756123989594829	-0.0956309	0.138026692304124	1.02142417155789	0.908799399158319	1.14800619279565
117	117	pHawxk	dUwA87	finngen_R12_I9_NONISCHCARDMYOP	PLA2G4B	Weighted mode	3	0.0433541747471899	0.0322241713453815	0.310741731118479	-0.0198052	0.106513550584138	1.04430769677399	0.980389633538955	1.1123929999185
118	118	pHawxk	FBMIcV	finngen_R12_KRA_PSY_DEMENTIA_EXMORE	PLA2G4B	MR Egger	3	-0.622093	1.00559196444757	0.647307282296108	-2.59305	1.34886685591213	0.536819485613663	0.0747913049515072	3.85305698732444
119	119	pHawxk	FBMIcV	finngen_R12_KRA_PSY_DEMENTIA_EXMORE	PLA2G4B	Weighted median	3	0.0786264666073788	0.029428170339747	0.00754434526391273	0.0209472527414748	0.136305680473283	1.08180015810745	1.02116818639459	1.14603215971036
120	120	pHawxk	FBMIcV	finngen_R12_KRA_PSY_DEMENTIA_EXMORE	PLA2G4B	Inverse variance weighted	3	0.0805698063768847	0.0289826858914056	0.00543707997816018	0.0237637420297298	0.13737587072404	1.08390450744797	1.02404834972373	1.14725928866834
121	121	pHawxk	FBMIcV	finngen_R12_KRA_PSY_DEMENTIA_EXMORE	PLA2G4B	Simple mode	3	0.0830647055549283	0.0561335745402978	0.277061135883462	-0.0269571	0.193086511653912	1.08661211611353	0.973402999087718	1.21298772655449
122	122	pHawxk	FBMIcV	finngen_R12_KRA_PSY_DEMENTIA_EXMORE	PLA2G4B	Weighted mode	3	0.0784133860949641	0.0308656228930398	0.126257380861026	0.0179167652246061	0.138910006965322	1.08156967213234	1.01807823334997	1.14902069149172
123	123	pHawxk	FizSKz	finngen_R12_WET_AMD	PLA2G4B	MR Egger	3	0.74001116672825	1.59063342248593	0.722785722470487	-2.37763	3.85765267480066	2.09595891936736	0.0927701508416187	47.3540654167482
124	124	pHawxk	FizSKz	finngen_R12_WET_AMD	PLA2G4B	Weighted median	3	-0.0185988	0.0484478756063794	0.701057853552604	-0.113557	0.0763590423340915	0.981573096411865	0.892653643965638	1.07935003695192
125	125	pHawxk	FizSKz	finngen_R12_WET_AMD	PLA2G4B	Inverse variance weighted	3	-0.0207364	0.0475913291960799	0.663040822437507	-0.114015	0.0725425722180567	0.979477088383129	0.892244181104681	1.0752385804071
126	126	pHawxk	FizSKz	finngen_R12_WET_AMD	PLA2G4B	Simple mode	3	-0.00325293	0.0843172624524873	0.972730237850731	-0.168515	0.162008906899373	0.996752357529016	0.844918790708032	1.17587071463649
127	127	pHawxk	FizSKz	finngen_R12_WET_AMD	PLA2G4B	Weighted mode	3	-0.0186532	0.0480808301755588	0.735448379106934	-0.112892	0.0755852418904163	0.981519708729597	0.893247471820992	1.07851515847077
128	128	pHawxk	fJm2ty	finngen_R12_M13_FATIGFRACT	PLA2G4B	MR Egger	3	4.73804332401984	9.89418756595552	0.71568414657262	-14.6546	24.1306509532927	114.210509943915	4.32119224018892e-07	30186207547.8473
129	129	pHawxk	fJm2ty	finngen_R12_M13_FATIGFRACT	PLA2G4B	Weighted median	3	-0.463654	0.294782578893205	0.1157492591695	-1.04143	0.114119607778143	0.628980989032241	0.352950273062498	1.12088618357273
130	130	pHawxk	fJm2ty	finngen_R12_M13_FATIGFRACT	PLA2G4B	Inverse variance weighted	3	-0.465376	0.291370203504996	0.110221291659113	-1.03646	0.1057093176391	0.627898794201702	0.354707461938595	1.1114987364664
131	131	pHawxk	fJm2ty	finngen_R12_M13_FATIGFRACT	PLA2G4B	Simple mode	3	-1.56209	0.730819587099113	0.166018847331118	-2.99449	-0.129681	0.209697926933195	0.0500619711649116	0.878375731854932
132	132	pHawxk	fJm2ty	finngen_R12_M13_FATIGFRACT	PLA2G4B	Weighted mode	3	-0.38341	0.296556159825986	0.325265032017859	-0.96466	0.197840076086866	0.681533415223157	0.381112729208421	1.21876746817271
133	133	pHawxk	fknB8M	finngen_R12_I9_HEARTFAIL_AND_CHD	PLA2G4B	MR Egger	3	0.107432201357381	1.21611008975068	0.943906085473396	-2.27614	2.49100797726871	1.11341537013672	0.102679419697944	12.0734397419029
134	134	pHawxk	fknB8M	finngen_R12_I9_HEARTFAIL_AND_CHD	PLA2G4B	Weighted median	3	0.0691570092420806	0.0319589643537057	0.0304696080049004	0.0065174391088174	0.131796579375344	1.07160444774264	1.00653872383059	1.14087621790803
135	135	pHawxk	fknB8M	finngen_R12_I9_HEARTFAIL_AND_CHD	PLA2G4B	Inverse variance weighted	3	0.0703965741294112	0.0311335882457097	0.0237522347043419	0.00937474116782024	0.131418407091002	1.07293359460087	1.00941882169396	1.14044485171306
136	136	pHawxk	fknB8M	finngen_R12_I9_HEARTFAIL_AND_CHD	PLA2G4B	Simple mode	3	0.0401394604589121	0.0738885589033593	0.641414869434782	-0.104682	0.184961035909496	1.04095593626255	0.900610767748738	1.20317155872885
137	137	pHawxk	fknB8M	finngen_R12_I9_HEARTFAIL_AND_CHD	PLA2G4B	Weighted mode	3	0.0618302799696705	0.0342256800781414	0.212578487708038	-0.00525205	0.128912612922828	1.06378178432941	0.994761714932963	1.13759070909491
138	138	pHawxk	g8Av6h	finngen_R12_AD_AM_EXMORE	PLA2G4B	MR Egger	3	0.440108188061654	2.40015507526555	0.884547779543862	-4.2642	5.14441213558213	1.5528752119829	0.014063172759886	171.470653540524
139	139	pHawxk	g8Av6h	finngen_R12_AD_AM_EXMORE	PLA2G4B	Weighted median	3	0.0724391134320722	0.0725243425220195	0.317879559901191	-0.0697086	0.21458682477523	1.07512734328325	0.932665561003798	1.23934972256427
140	140	pHawxk	g8Av6h	finngen_R12_AD_AM_EXMORE	PLA2G4B	Inverse variance weighted	3	0.0679844346507729	0.0696127655619532	0.328762894886009	-0.0684566	0.204425455152201	1.07034864799861	0.933834000832271	1.22681999932687
141	141	pHawxk	g8Av6h	finngen_R12_AD_AM_EXMORE	PLA2G4B	Simple mode	3	0.0160954283276085	0.135924897564247	0.916560550684367	-0.250317	0.282508227553532	1.01622565749405	0.778553653585201	1.32645268851236
142	142	pHawxk	g8Av6h	finngen_R12_AD_AM_EXMORE	PLA2G4B	Weighted mode	3	0.076562347617782	0.0674610133145296	0.374114725565917	-0.0556612	0.20878593371426	1.0795694968253	0.945859502427387	1.23218120184304
143	143	pHawxk	gGI2Av	finngen_R12_G6_NEURODEGENERATIVE	PLA2G4B	MR Egger	3	-0.794069	1.01205928339368	0.576466975838972	-2.7777	1.18956759262231	0.452002032341488	0.0621810617991378	3.28566015647658
144	144	pHawxk	gGI2Av	finngen_R12_G6_NEURODEGENERATIVE	PLA2G4B	Weighted median	3	0.0630843170245085	0.0288194563643888	0.0286005550259659	0.00659818255030643	0.11957045149871	1.06511664291135	1.0066199985123	1.12701264099998
145	145	pHawxk	gGI2Av	finngen_R12_G6_NEURODEGENERATIVE	PLA2G4B	Inverse variance weighted	3	0.0654825274541258	0.0291456492235104	0.0246570179491485	0.00835705497604539	0.122607999932206	1.06767408216614	1.00839207264019	1.1304412010546
146	146	pHawxk	gGI2Av	finngen_R12_G6_NEURODEGENERATIVE	PLA2G4B	Simple mode	3	0.054562194034293	0.055550927111441	0.429561651400071	-0.0543176	0.163442011172717	1.05607815613232	0.947131227960695	1.17755706805406
147	147	pHawxk	gGI2Av	finngen_R12_G6_NEURODEGENERATIVE	PLA2G4B	Weighted mode	3	0.063061022331721	0.0281296806587335	0.154228807050474	0.00792684824060332	0.118195196422839	1.06509183163535	1.00795834888071	1.12546377643092
148	148	pHawxk	gZp4bl	finngen_R12_I9_AF_REIMB	PLA2G4B	MR Egger	3	-0.496536	0.902171458093877	0.679694781991975	-2.26479	1.27171969580806	0.60863510473378	0.103851589824826	3.56698141394988
149	149	pHawxk	gZp4bl	finngen_R12_I9_AF_REIMB	PLA2G4B	Weighted median	3	0.120962007154196	0.0275886244302158	1.1625861217221e-05	0.0668883032709732	0.175035711037419	1.12858203350963	1.06917604803743	1.19128875801017
150	150	pHawxk	gZp4bl	finngen_R12_I9_AF_REIMB	PLA2G4B	Inverse variance weighted	3	0.121462610150612	0.0266889905345777	5.33819045202743e-06	0.0691521887028401	0.173773031598385	1.12914714649413	1.0715992820438	1.18978549146109
151	151	pHawxk	gZp4bl	finngen_R12_I9_AF_REIMB	PLA2G4B	Simple mode	3	0.246364268875779	0.0675652265090731	0.0676675961842424	0.113936424917996	0.378792112833562	1.27936552171168	1.12068087524078	1.46051938094593
152	152	pHawxk	gZp4bl	finngen_R12_I9_AF_REIMB	PLA2G4B	Weighted mode	3	0.112956777822171	0.0257127923069622	0.0481086335189416	0.0625597049005252	0.163353850743817	1.11958354106389	1.06455801635096	1.17745325869389
153	153	pHawxk	Ht3d8y	finngen_R12_F5_VASCDEM	PLA2G4B	MR Egger	3	0.1528004704937	2.63395808427452	0.963109930105832	-5.00976	5.31535831567176	1.16509248542044	0.00667252203263962	203.437394877538
154	154	pHawxk	Ht3d8y	finngen_R12_F5_VASCDEM	PLA2G4B	Weighted median	3	0.0606214381604096	0.0683583691997559	0.375176848499431	-0.073361	0.194603841791931	1.06249661737086	0.929265336778618	1.21482962642074
155	155	pHawxk	Ht3d8y	finngen_R12_F5_VASCDEM	PLA2G4B	Inverse variance weighted	3	0.0573931576049454	0.0640523335527703	0.370233862831814	-0.0681494	0.182935731368375	1.05907211080885	0.934120890394479	1.20073723586189
156	156	pHawxk	Ht3d8y	finngen_R12_F5_VASCDEM	PLA2G4B	Simple mode	3	0.0984469075214612	0.149573557279187	0.578053088701184	-0.194717	0.391611079788668	1.10345581763483	0.823067335313755	1.4793622456272
157	157	pHawxk	Ht3d8y	finngen_R12_F5_VASCDEM	PLA2G4B	Weighted mode	3	0.0777344649966047	0.0652861559096237	0.355941371053042	-0.0502264	0.205695330579467	1.08083562087222	0.951014089978192	1.22837889749144
158	158	pHawxk	jvZb7u	finngen_R12_FALLS	PLA2G4B	MR Egger	3	-0.374905	0.412483455504335	0.530359565362687	-1.18337	0.433562155239259	0.687354287369629	0.306244036386114	1.54274323817276
159	159	pHawxk	jvZb7u	finngen_R12_FALLS	PLA2G4B	Weighted median	3	-0.0174846	0.0123288229007071	0.156136732905216	-0.041649	0.0066799400329581	0.982667414956408	0.959206359067232	1.00670230059372
160	160	pHawxk	jvZb7u	finngen_R12_FALLS	PLA2G4B	Inverse variance weighted	3	-0.0166681	0.012025724367335	0.165735190503776	-0.0402385	0.00690230448059182	0.983470029153394	0.960560284537426	1.00692618028524
161	161	pHawxk	jvZb7u	finngen_R12_FALLS	PLA2G4B	Simple mode	3	-0.0324604	0.0234371202835466	0.300311103594135	-0.0783972	0.0134763596485651	0.968060788047817	0.924597148135866	1.0135675750733
162	162	pHawxk	jvZb7u	finngen_R12_FALLS	PLA2G4B	Weighted mode	3	-0.0169613	0.012829182895122	0.317086535667043	-0.0421065	0.00818386953750741	0.983181704581474	0.958767640097395	1.00821744893845
163	163	pHawxk	KKbLVb	finngen_R12_I9_STR_EMBOLIC_WITH_FLIMMER	PLA2G4B	MR Egger	3	3.43681271728993	6.98940072196448	0.709064814783585	-10.2624	17.1360381323403	31.0877147581783	3.49213314981807e-05	27674947.3007982
164	164	pHawxk	KKbLVb	finngen_R12_I9_STR_EMBOLIC_WITH_FLIMMER	PLA2G4B	Weighted median	3	0.0485256670120239	0.119289462000073	0.684162806080228	-0.185282	0.282333012532166	1.04972231470983	0.830870212605327	1.32622029443626
165	165	pHawxk	KKbLVb	finngen_R12_I9_STR_EMBOLIC_WITH_FLIMMER	PLA2G4B	Inverse variance weighted	3	0.0455382071680062	0.158988253439791	0.774552645195717	-0.266079	0.357155183909997	1.04659099112789	0.76637875779514	1.42925765043563
166	166	pHawxk	KKbLVb	finngen_R12_I9_STR_EMBOLIC_WITH_FLIMMER	PLA2G4B	Simple mode	3	0.227242440530417	0.276775073817049	0.497919250240695	-0.315237	0.769721585211833	1.25513412643985	0.72961615065617	2.15916502662003
167	167	pHawxk	KKbLVb	finngen_R12_I9_STR_EMBOLIC_WITH_FLIMMER	PLA2G4B	Weighted mode	3	0.0421288290658022	0.127056760668366	0.771731301888615	-0.206902	0.2911600799758	1.04302884252698	0.813098986816357	1.33797875041368
168	168	pHawxk	KS79bG	finngen_R12_F5_DEMNAS	PLA2G4B	MR Egger	3	-2.82663	1.79134052545625	0.359599241976542	-6.33766	0.684394892520839	0.0592119122216791	0.0017684355960301	1.98257180347333
169	169	pHawxk	KS79bG	finngen_R12_F5_DEMNAS	PLA2G4B	Weighted median	3	0.133058052494951	0.0543688974267317	0.0143923269888372	0.0264950135385572	0.239621091451345	1.14231631071794	1.02684912690534	1.27076755439705
170	170	pHawxk	KS79bG	finngen_R12_F5_DEMNAS	PLA2G4B	Inverse variance weighted	3	0.13960746071266	0.0688211413124157	0.0425036501712055	0.0047180237403249	0.274496897684995	1.14982235980956	1.00472917113867	1.3158684918242
171	171	pHawxk	KS79bG	finngen_R12_F5_DEMNAS	PLA2G4B	Simple mode	3	0.235555531757869	0.15264790029892	0.262769204854552	-0.0636344	0.534745416343752	1.26561166094613	0.938348041118387	1.70701360916543
172	172	pHawxk	KS79bG	finngen_R12_F5_DEMNAS	PLA2G4B	Weighted mode	3	0.126351707462937	0.0562491308228206	0.153747546355169	0.0161034110502085	0.236600003875665	1.13468117394921	1.01623376977395	1.26693424762016
173	173	pHawxk	l0FGwc	finngen_R12_M13_OSTEOPOROSIS	PLA2G4B	MR Egger	3	1.49824160982322	1.77790721972403	0.554213066722565	-1.98646	4.98293976048232	4.47381543679008	0.137180659298964	145.902670717171
174	174	pHawxk	l0FGwc	finngen_R12_M13_OSTEOPOROSIS	PLA2G4B	Weighted median	3	-0.00955774	0.036666281150471	0.794348178204236	-0.0814237	0.0623081674227377	0.99048778642914	0.9218030825123	1.06429027378763
175	175	pHawxk	l0FGwc	finngen_R12_M13_OSTEOPOROSIS	PLA2G4B	Inverse variance weighted	3	-0.0124965	0.0476088952575484	0.792949157012566	-0.10581	0.0808169131859126	0.987581235770587	0.899595594375688	1.08417238072739
176	176	pHawxk	l0FGwc	finngen_R12_M13_OSTEOPOROSIS	PLA2G4B	Simple mode	3	0.0710710707593101	0.0741508459250617	0.438971141003759	-0.0742646	0.216406728772431	1.07365752881268	0.928426011651743	1.24160727371839
177	177	pHawxk	l0FGwc	finngen_R12_M13_OSTEOPOROSIS	PLA2G4B	Weighted mode	3	-0.0130624	0.039532112590794	0.772481658418422	-0.0905454	0.064420529462516	0.987022531822064	0.913432907049741	1.06654081630473
178	178	pHawxk	M8xA6p	finngen_R12_OSTEOPOROSIS_FRACTURE_FG	PLA2G4B	MR Egger	3	-1.07145	5.19833290603581	0.870596381425917	-11.2602	9.11728713175455	0.342513103343089	1.28755826263559e-05	9111.44989443608
179	179	pHawxk	M8xA6p	finngen_R12_OSTEOPOROSIS_FRACTURE_FG	PLA2G4B	Weighted median	3	-0.0425486	0.0758789382378303	0.574972844956023	-0.191271	0.106174146147347	0.958343914944248	0.8259084955984	1.11201551286288
180	180	pHawxk	M8xA6p	finngen_R12_OSTEOPOROSIS_FRACTURE_FG	PLA2G4B	Inverse variance weighted	3	-0.015382	0.104390876165413	0.882855454390614	-0.219988	0.189224080089307	0.984735662081572	0.802528304271965	1.20831168073869
181	181	pHawxk	M8xA6p	finngen_R12_OSTEOPOROSIS_FRACTURE_FG	PLA2G4B	Simple mode	3	0.021656951834564	0.293632689216494	0.947917945311604	-0.553863	0.597177022698893	1.02189316575854	0.574725284160085	1.81698225396525
182	182	pHawxk	M8xA6p	finngen_R12_OSTEOPOROSIS_FRACTURE_FG	PLA2G4B	Weighted mode	3	-0.053211	0.0808936447578083	0.578261187634302	-0.211762	0.1053405903275	0.94817996959686	0.809156851827167	1.11108897207576
183	183	pHawxk	N4AMOl	finngen_R12_AD_U_EXMORE	PLA2G4B	MR Egger	3	-4.53055	6.66235077705934	0.619815820793348	-17.5888	8.52766037196193	0.0107747790276818	2.29774008887347e-08	5052.6107655758
184	184	pHawxk	N4AMOl	finngen_R12_AD_U_EXMORE	PLA2G4B	Weighted median	3	0.102657136402136	0.170911285178782	0.548075961918034	-0.232329	0.437643255352548	1.10811141287045	0.792685300775775	1.54905219275798
185	185	pHawxk	N4AMOl	finngen_R12_AD_U_EXMORE	PLA2G4B	Inverse variance weighted	3	0.111370466409655	0.171698657945902	0.516571663443087	-0.225159	0.447899835983623	1.11780894082187	0.79838934208628	1.56502192892034
186	186	pHawxk	N4AMOl	finngen_R12_AD_U_EXMORE	PLA2G4B	Simple mode	3	-0.136979	0.338690821687454	0.725042634555016	-0.800813	0.526854951086704	0.871988485884956	0.448963776730226	1.69359747695821
187	187	pHawxk	N4AMOl	finngen_R12_AD_U_EXMORE	PLA2G4B	Weighted mode	3	0.115765121212479	0.170924528097106	0.568064502414485	-0.219247	0.450777196282807	1.12273213519874	0.803123359249991	1.56953154567073
188	188	pHawxk	n5zlSY	finngen_R12_VD_SC	PLA2G4B	MR Egger	3	0.754646245039996	4.4173238112239	0.89228113858841	-7.90331	9.41260091503885	2.12685900333764	0.000369518990060012	12241.6691476228
189	189	pHawxk	n5zlSY	finngen_R12_VD_SC	PLA2G4B	Weighted median	3	0.0708051129595928	0.120751685576355	0.557627194315269	-0.165868	0.307478416689249	1.07337201918711	0.847157890059725	1.35999
190	190	pHawxk	n5zlSY	finngen_R12_VD_SC	PLA2G4B	Inverse variance weighted	3	0.0422346415315844	0.117616866054959	0.71953029933573	-0.188294	0.272763698999305	1.04313921381992	0.8283707857669	1.31358980556207
191	191	pHawxk	n5zlSY	finngen_R12_VD_SC	PLA2G4B	Simple mode	3	0.0341879710437885	0.280347827095377	0.914088269814729	-0.515294	0.583669712150728	1.03477909695522	0.597325092610704	1.79260471850515
192	192	pHawxk	n5zlSY	finngen_R12_VD_SC	PLA2G4B	Weighted mode	3	0.0751353082398977	0.118854238340343	0.591908829740389	-0.157819	0.30808961538697	1.07803000735947	0.854004343699626	1.36082293414683
193	193	pHawxk	P14eRC	finngen_R12_I9_HEARTFAIL_AND_HYPERTCARDIOM	PLA2G4B	MR Egger	3	-1.83901	5.28971	0.786995038983702	-12.2069	8.5288263016421	0.158973968486987	4.99608514911509e-06	5058.50519000421
194	194	pHawxk	P14eRC	finngen_R12_I9_HEARTFAIL_AND_HYPERTCARDIOM	PLA2G4B	Weighted median	3	-0.0392177	0.157131699296648	0.802908364139346	-0.347196	0.268760428521802	0.961541356786718	0.706666926199328	1.30834166215168
195	195	pHawxk	P14eRC	finngen_R12_I9_HEARTFAIL_AND_HYPERTCARDIOM	PLA2G4B	Inverse variance weighted	3	-0.0344355	0.157356775349354	0.82677679885631	-0.342855	0.273983749655192	0.966150625380969	0.709741251614934	1.31519342971835
196	196	pHawxk	P14eRC	finngen_R12_I9_HEARTFAIL_AND_HYPERTCARDIOM	PLA2G4B	Simple mode	3	-0.0116607	0.273663176466785	0.969884077838754	-0.548041	0.524719127476918	0.98840702405961	0.578081437865911	1.68998411161056
197	197	pHawxk	P14eRC	finngen_R12_I9_HEARTFAIL_AND_HYPERTCARDIOM	PLA2G4B	Weighted mode	3	-0.0403659	0.15822442065563	0.822469745548838	-0.350486	0.269753941743925	0.960437928763863	0.704345844382248	1.30964216281741
198	198	pHawxk	QB8PLA	finngen_R12_AD_LO_EXMORE	PLA2G4B	MR Egger	3	-0.0415968	1.56697160893782	0.983104256246758	-3.11286	3.02966751709781	0.959256439883908	0.0444735259224263	20.6903522572907
199	199	pHawxk	QB8PLA	finngen_R12_AD_LO_EXMORE	PLA2G4B	Weighted median	3	0.0263247829687036	0.0435829023925232	0.545832812516743	-0.0590977	0.111747271658049	1.02667434067071	0.94261466581245	1.11823021646193
200	200	pHawxk	QB8PLA	finngen_R12_AD_LO_EXMORE	PLA2G4B	Inverse variance weighted	3	0.0263025150931663	0.0447705426077076	0.556870630223598	-0.0614477	0.114052778604273	1.02665147906882	0.940402081952249	1.12081127817804
201	201	pHawxk	QB8PLA	finngen_R12_AD_LO_EXMORE	PLA2G4B	Simple mode	3	0.0314396025117544	0.0830414496935004	0.741395132334541	-0.131322	0.194200843911015	1.03193904718695	0.876935672411903	1.21434015129097
202	202	pHawxk	QB8PLA	finngen_R12_AD_LO_EXMORE	PLA2G4B	Weighted mode	3	0.0271612031733905	0.0450980977150983	0.608182454207566	-0.0612311	0.115553474694983	1.02753343106308	0.940605870418601	1.12249453799644
203	203	pHawxk	qzfgSH	finngen_R12_I9_HEARTFAIL_AND_OVERWEIGHT	PLA2G4B	MR Egger	3	0.0125601105946018	1.16016266037823	0.993108119533976	-2.26136	2.28647892493594	1.01263932006284	0.104208799636003	9.8402284271496
204	204	pHawxk	qzfgSH	finngen_R12_I9_HEARTFAIL_AND_OVERWEIGHT	PLA2G4B	Weighted median	3	0.0274204670336371	0.0276585673243077	0.321494475869479	-0.0267903	0.0816312589892801	1.02779986788418	0.973565352516316	1.08505563154275
205	205	pHawxk	qzfgSH	finngen_R12_I9_HEARTFAIL_AND_OVERWEIGHT	PLA2G4B	Inverse variance weighted	3	0.0262072915720388	0.028094583098505	0.350911027825834	-0.0288581	0.0812726744451086	1.02655372235445	0.971554326694928	1.08466661711516
206	206	pHawxk	qzfgSH	finngen_R12_I9_HEARTFAIL_AND_OVERWEIGHT	PLA2G4B	Simple mode	3	0.0523987944652711	0.0663637060679703	0.512520136742789	-0.0776741	0.182471658358493	1.05379590670334	0.925265949863373	1.20018013539641
207	207	pHawxk	qzfgSH	finngen_R12_I9_HEARTFAIL_AND_OVERWEIGHT	PLA2G4B	Weighted mode	3	0.0347726686219907	0.0289065158923988	0.352084649234658	-0.0218841	0.0914294397710924	1.03538430670228	0.978353617192556	1.09573945833777
208	208	pHawxk	rDNn1J	finngen_R12_VD_MX	PLA2G4B	MR Egger	3	-1.24268	5.33014836553514	0.854182231018712	-11.6898	9.2044119062668	0.288610026848215	8.37910302632177e-06	9940.89072967186
209	209	pHawxk	rDNn1J	finngen_R12_VD_MX	PLA2G4B	Weighted median	3	0.097347416200213	0.16361776830058	0.551864535227624	-0.223343	0.418038242069351	1.10224324426906	0.799840129292508	1.5189787621827
210	210	pHawxk	rDNn1J	finngen_R12_VD_MX	PLA2G4B	Inverse variance weighted	3	0.098507612558648	0.164048553651756	0.5481874538364	-0.223028	0.420042777716089	1.10352280499449	0.800092804354822	1.52202666305052
211	211	pHawxk	rDNn1J	finngen_R12_VD_MX	PLA2G4B	Simple mode	3	0.41360408661929	0.33786193524125	0.345518677911631	-0.248605	1.07581347969214	1.51225828505733	0.779887729299771	2.93237735997957
212	212	pHawxk	rDNn1J	finngen_R12_VD_MX	PLA2G4B	Weighted mode	3	0.0750120095919883	0.166533293749022	0.696517692474143	-0.251393	0.401417265340071	1.07789709591123	0.777716477401779	1.49394050805692
213	213	pHawxk	RfrHbd	finngen_R12_I9_HYPTENSESS	PLA2G4B	MR Egger	3	-0.663318	0.478087547340367	0.397580602363891	-1.60037	0.273733930143671	0.5151394374457	0.201821980371531	1.31486490977523
214	214	pHawxk	RfrHbd	finngen_R12_I9_HYPTENSESS	PLA2G4B	Weighted median	3	0.0141552530983678	0.0136822098745517	0.300868089292346	-0.0126619	0.0409723844524891	1.0142559130886	0.987417946060944	1.04182333462642
215	215	pHawxk	RfrHbd	finngen_R12_I9_HYPTENSESS	PLA2G4B	Inverse variance weighted	3	0.0161520455590453	0.0142636179935679	0.257468527956951	-0.0118046	0.0441087368264383	1.01628319500608	0.988264755766764	1.0450959891314
216	216	pHawxk	RfrHbd	finngen_R12_I9_HYPTENSESS	PLA2G4B	Simple mode	3	0.0113760118394128	0.0277896209159522	0.721951773201651	-0.0430916	0.0658436688346791	1.01144096473004	0.957823606150941	1.06805973309122
217	217	pHawxk	RfrHbd	finngen_R12_I9_HYPTENSESS	PLA2G4B	Weighted mode	3	0.0142731542717659	0.0143363076186872	0.424349005611924	-0.013826	0.0423723172043928	1.01437550210058	0.986269131622034	1.04328283859961
218	218	pHawxk	rWEO1P	finngen_R12_I9_STR_EMBOLIC	PLA2G4B	MR Egger	3	2.65456486547051	3.59144838539089	0.594784443668058	-4.38467	9.69380370083665	14.2187976232134	0.0124669520734992	16216.8110263019
219	219	pHawxk	rWEO1P	finngen_R12_I9_STR_EMBOLIC	PLA2G4B	Weighted median	3	0.125428687439152	0.0893733995921051	0.160490728849988	-0.0497432	0.300600550639678	1.13363432371123	0.951473754647029	1.35066970961586
220	220	pHawxk	rWEO1P	finngen_R12_I9_STR_EMBOLIC	PLA2G4B	Inverse variance weighted	3	0.121245112974951	0.0896401206061637	0.176190991306888	-0.0544495	0.296939749363032	1.12890158688409	0.947006309297651	1.34573421566176
221	221	pHawxk	rWEO1P	finngen_R12_I9_STR_EMBOLIC	PLA2G4B	Simple mode	3	0.257854947444294	0.191657104722076	0.31074058161871	-0.117793	0.633502872699563	1.29415108508659	0.888880051462072	1.88419914281569
222	222	pHawxk	rWEO1P	finngen_R12_I9_STR_EMBOLIC	PLA2G4B	Weighted mode	3	0.115802041638427	0.0864884673945289	0.312485628058893	-0.0537154	0.285319437731704	1.12277358771261	0.947701827215825	1.33018687213943
223	223	pHawxk	SAZEYj	finngen_R12_F5_DEMENTIA_INCLAVO	PLA2G4B	MR Egger	3	-1.14466	0.895227599877931	0.422539130509498	-2.89931	0.609981989341291	0.318330825115318	0.0550611880472537	1.84039825169834
224	224	pHawxk	SAZEYj	finngen_R12_F5_DEMENTIA_INCLAVO	PLA2G4B	Weighted median	3	0.074871232609861	0.0255565084098804	0.00339360746292759	0.0247804761264955	0.124961989093227	1.07774536349149	1.02509006408114	1.13310538188521
225	225	pHawxk	SAZEYj	finngen_R12_F5_DEMENTIA_INCLAVO	PLA2G4B	Inverse variance weighted	3	0.0780563191435497	0.0291508793188758	0.00741371000859554	0.0209205956785532	0.135192042608546	1.0811835482869	1.02114096541281	1.14475660528778
226	226	pHawxk	SAZEYj	finngen_R12_F5_DEMENTIA_INCLAVO	PLA2G4B	Simple mode	3	0.0433121424837709	0.0505561109339926	0.48186851801053	-0.0557778	0.142402119914396	1.04426380308027	0.945749224979135	1.15304021575881
227	227	pHawxk	SAZEYj	finngen_R12_F5_DEMENTIA_INCLAVO	PLA2G4B	Weighted mode	3	0.0750288347157118	0.0262381190231794	0.10363102215133	0.0236021214302801	0.126455548001143	1.0779152318158	1.02388285578956	1.13479900597077
228	228	pHawxk	SNQTT5	finngen_R12_I9_CVD_HARD	PLA2G4B	MR Egger	3	-0.0977073	0.555493712476684	0.889157073312673	-1.18647	0.991060414053216	0.906914352828631	0.30529555498218	2.69408980885616
229	229	pHawxk	SNQTT5	finngen_R12_I9_CVD_HARD	PLA2G4B	Weighted median	3	0.034134568625999	0.0164483665154929	0.0379628300896915	0.00189577025563296	0.066373366996365	1.03472383872504	1.00189756836415	1.06862563223304
230	230	pHawxk	SNQTT5	finngen_R12_I9_CVD_HARD	PLA2G4B	Inverse variance weighted	3	0.0351134880971478	0.0162043113915062	0.0302407586114791	0.00335303776979561	0.0668739384245001	1.03573724597915	1.00335866548917	1.06916068959796
231	231	pHawxk	SNQTT5	finngen_R12_I9_CVD_HARD	PLA2G4B	Simple mode	3	0.0651802852206545	0.0350066967934139	0.203660848608659	-0.00343284	0.133793410935746	1.06735143472823	0.996573044965952	1.14315663158974
232	232	pHawxk	SNQTT5	finngen_R12_I9_CVD_HARD	PLA2G4B	Weighted mode	3	0.0323771099290024	0.0174579906919395	0.204817605002765	-0.00184055	0.0665947716852038	1.0329069513356	0.998161140949608	1.0688622571526
233	233	pHawxk	tbQnnI	finngen_R12_I9_HYPTENSEC	PLA2G4B	MR Egger	3	2.80664147112352	3.06344422712675	0.527832904618548	-3.19771	8.81099215629196	16.5542	0.0408556884983695	6707.57092542753
234	234	pHawxk	tbQnnI	finngen_R12_I9_HYPTENSEC	PLA2G4B	Weighted median	3	-0.0435176	0.0661334039029566	0.510520481058022	-0.173139	0.0861038753257659	0.957415706945734	0.841020647674202	1.08991953817226
235	235	pHawxk	tbQnnI	finngen_R12_I9_HYPTENSEC	PLA2G4B	Inverse variance weighted	3	-0.0499289	0.0898682353494126	0.578498538136591	-0.226071	0.126212816911259	0.951297036130661	0.797661732382482	1.13452358839881
236	236	pHawxk	tbQnnI	finngen_R12_I9_HYPTENSEC	PLA2G4B	Simple mode	3	0.0983428908002639	0.139787589607703	0.554605671558014	-0.175641	0.372326566431362	1.1033410457479	0.838919281750064	1.45110678668933
237	237	pHawxk	tbQnnI	finngen_R12_I9_HYPTENSEC	PLA2G4B	Weighted mode	3	-0.0448383	0.0679583939365743	0.577207132550613	-0.178037	0.0883601589324476	0.956152085642628	0.836911670354255	1.0923814821363
238	238	pHawxk	unrPUB	finngen_R12_OSTPOPATFRACTURE	PLA2G4B	MR Egger	3	-0.388264	5.64486648098167	0.956281053500928	-11.4522	10.6756746726131	0.678233516915805	1.0626050974112e-05	43289.9018260565
239	239	pHawxk	unrPUB	finngen_R12_OSTPOPATFRACTURE	PLA2G4B	Weighted median	3	0.0204745687925738	0.170564172859166	0.904451250381848	-0.313831	0.354780347596538	1.02068561064565	0.730642342864718	1.42586742467507
240	240	pHawxk	unrPUB	finngen_R12_OSTPOPATFRACTURE	PLA2G4B	Inverse variance weighted	3	0.0376515204619471	0.167400190144748	0.822042115714475	-0.290453	0.365755893145653	1.03836931936169	0.747924791473072	1.44160329445435
241	241	pHawxk	unrPUB	finngen_R12_OSTPOPATFRACTURE	PLA2G4B	Simple mode	3	0.0412905826935891	0.344962580437772	0.915663800365293	-0.634836	0.717417240351622	1.04215	0.530022365131781	2.04913394975154
242	242	pHawxk	unrPUB	finngen_R12_OSTPOPATFRACTURE	PLA2G4B	Weighted mode	3	0.0171171536912032	0.167176435295322	0.927788525076756	-0.310549	0.344782966870035	1.01726449163467	0.733044653966652	1.41168350432826
243	243	pHawxk	UXqrFn	finngen_R12_I9_STR	PLA2G4B	MR Egger	3	0.458276397445299	0.746010925170464	0.64930543027436	-1.00391	1.92045781077941	1.58134602266389	0.366445667385195	6.82408189251775
244	244	pHawxk	UXqrFn	finngen_R12_I9_STR	PLA2G4B	Weighted median	3	0.0373136733335841	0.0229389263718708	0.103810816711662	-0.00764662	0.0822739690224508	1.03801856852238	0.992382538686276	1.08575323183703
245	245	pHawxk	UXqrFn	finngen_R12_I9_STR	PLA2G4B	Inverse variance weighted	3	0.0367436463202036	0.0218689457700736	0.092923357669769	-0.00611949	0.0796067800295478	1.03743	0.993899198538284	1.08286118130522
246	246	pHawxk	UXqrFn	finngen_R12_I9_STR	PLA2G4B	Simple mode	3	0.0581070312356695	0.0433915603927318	0.31243103108242	-0.0269404	0.143154489605424	1.05982842438583	0.973419229170293	1.1539080546966
247	247	pHawxk	UXqrFn	finngen_R12_I9_STR	PLA2G4B	Weighted mode	3	0.0355866530331965	0.0238894071550944	0.274770656591167	-0.0112366	0.0824098910571816	1.03622743648824	0.98882630963631	1.08590081965551
248	248	pHawxk	vi3zIB	finngen_R12_H7_AMD	PLA2G4B	MR Egger	3	0.457260631067065	1.58479811850665	0.821173350376808	-2.64894	3.5634649433401	1.57974056006721	0.0707258826951322	35.285246956603
249	249	pHawxk	vi3zIB	finngen_R12_H7_AMD	PLA2G4B	Weighted median	3	0.00418333571691148	0.0368675250548658	0.909658426592997	-0.068077	0.0764436848244484	1.00419209808015	0.934188525780923	1.07944139969354
250	250	pHawxk	vi3zIB	finngen_R12_H7_AMD	PLA2G4B	Inverse variance weighted	3	-0.00249963	0.0358139907764541	0.944356913050588	-0.0726951	0.0676957883121666	0.997503487873012	0.9298843498835	1.07003974036501
251	251	pHawxk	vi3zIB	finngen_R12_H7_AMD	PLA2G4B	Simple mode	3	-0.0561062	0.10688234989222	0.6520146960142	-0.265596	0.153383235735654	0.945438753279041	0.766749156687353	1.16577165870468
252	252	pHawxk	vi3zIB	finngen_R12_H7_AMD	PLA2G4B	Weighted mode	3	0.0093604817490549	0.0401155655278028	0.837206201874307	-0.069266	0.0879869901835485	1.0094044280709	0.933078423297998	1.09197391555557
253	253	pHawxk	ViuSjf	finngen_R12_I9_TIA	PLA2G4B	MR Egger	3	-0.0252766	0.863188002143631	0.98136329647803	-1.71713	1.66657189582458	0.975040189945475	0.179581690809514	5.29398831096507
254	254	pHawxk	ViuSjf	finngen_R12_I9_TIA	PLA2G4B	Weighted median	3	0.0546309378356599	0.0251742430576891	0.0299983295895147	0.00528942144258936	0.10397245422873	1.05615075745473	1.00530343512939	1.10956989053621
255	255	pHawxk	ViuSjf	finngen_R12_I9_TIA	PLA2G4B	Inverse variance weighted	3	0.0546647177922791	0.0249758684946549	0.0286185517640025	0.0057120155427554	0.103617420041803	1.05618643478409	1.00572836020905	1.10917602521425
256	256	pHawxk	ViuSjf	finngen_R12_I9_TIA	PLA2G4B	Simple mode	3	0.0727652832335722	0.0454968680545995	0.25086550040119	-0.0164086	0.161939144620587	1.07547807455127	0.98372530926411	1.17578868607716
257	257	pHawxk	ViuSjf	finngen_R12_I9_TIA	PLA2G4B	Weighted mode	3	0.0533560085289704	0.0261438955330324	0.178055002343906	0.00211397328422688	0.104598043773714	1.05480509789445	1.0021162093011	1.11026424302634
258	258	pHawxk	ylbQ1V	finngen_R12_DRY_AMD	PLA2G4B	MR Egger	3	0.0777880852273267	2.32025089747743	0.97866485384605	-4.4699	4.62547984428309	1.08089357708138	0.0114484185797262	102.051730275198
259	259	pHawxk	ylbQ1V	finngen_R12_DRY_AMD	PLA2G4B	Weighted median	3	0.0152415830382684	0.043535784700907	0.726268739202207	-0.0700886	0.100571721052046	1.01535832833864	0.932311255449862	1.10580294821087
260	260	pHawxk	ylbQ1V	finngen_R12_DRY_AMD	PLA2G4B	Inverse variance weighted	3	0.0123229194546447	0.0488845078863854	0.800977446526039	-0.0834907	0.10813655491196	1.01239915947126	0.919899626977272	1.11419988446569
261	261	pHawxk	ylbQ1V	finngen_R12_DRY_AMD	PLA2G4B	Simple mode	3	0.0510841125575067	0.114181678597369	0.69837854810129	-0.172712	0.274880202608349	1.05241141057574	0.841379916301362	1.31637296737341
262	262	pHawxk	ylbQ1V	finngen_R12_DRY_AMD	PLA2G4B	Weighted mode	3	0.0302637225594406	0.0424164081392872	0.54956500047755	-0.0528724	0.113399882512443	1.03072632389759	0.948500998025035	1.12007974370882
263	263	pHawxk	Yrc0pK	finngen_R12_F5_DEMINOTH	PLA2G4B	MR Egger	3	1.16090436673867	3.23295820572576	0.780528734748124	-5.17569	7.49750244996116	3.19281945055306	0.00565229446373536	1803.53237242582
264	264	pHawxk	Yrc0pK	finngen_R12_F5_DEMINOTH	PLA2G4B	Weighted median	3	0.0317479668445099	0.0960783511262191	0.741068807330372	-0.156566	0.220061535051899	1.03225730945053	0.855075421749913	1.24615341034289
265	265	pHawxk	Yrc0pK	finngen_R12_F5_DEMINOTH	PLA2G4B	Inverse variance weighted	3	0.0306705540825433	0.0932515604465632	0.742230335247261	-0.152103	0.213443612557807	1.03114574116814	0.858900235181657	1.2379336923855
266	266	pHawxk	Yrc0pK	finngen_R12_F5_DEMINOTH	PLA2G4B	Simple mode	3	-0.159972	0.195357315822419	0.498912140655298	-0.542872	0.222928526492989	0.852167809091645	0.581076912408571	1.2497312478687
267	267	pHawxk	Yrc0pK	finngen_R12_F5_DEMINOTH	PLA2G4B	Weighted mode	3	0.0419651487685186	0.0952158214784244	0.702465951632711	-0.144658	0.228588158866231	1.04285813322722	0.865318301323365	1.25682432045517
268	268	pHawxk	YUsgjH	finngen_R12_PD_DEMENTIA_EXMORE	PLA2G4B	MR Egger	3	0.0830820653712403	4.5528338633295	0.98838397858636	-8.84047	9.00663643749706	1.08663	0.000144754362071742	8157.0383722209
269	269	pHawxk	YUsgjH	finngen_R12_PD_DEMENTIA_EXMORE	PLA2G4B	Weighted median	3	0.210488110346692	0.140024723634789	0.132782054285371	-0.0639603	0.484936568670878	1.23428037796916	0.938042194063495	1.62407198853208
270	270	pHawxk	YUsgjH	finngen_R12_PD_DEMENTIA_EXMORE	PLA2G4B	Inverse variance weighted	3	0.207715901724208	0.138490818099551	0.133652423686076	-0.0637261	0.479157905199329	1.2308634336923	0.938261952645634	1.6147140871788
271	271	pHawxk	YUsgjH	finngen_R12_PD_DEMENTIA_EXMORE	PLA2G4B	Simple mode	3	0.287475311551877	0.287667943995877	0.422907559644949	-0.276354	0.851304481783796	1.33305768063154	0.758544465721307	2.34270087014733
272	272	pHawxk	YUsgjH	finngen_R12_PD_DEMENTIA_EXMORE	PLA2G4B	Weighted mode	3	0.229159841608183	0.144537184415489	0.253737957820776	-0.054133	0.512452723062542	1.25754303064638	0.947306068664301	1.66938070623475
273	273	pHawxk	ZLI5r2	finngen_R12_VD_U	PLA2G4B	MR Egger	3	-2.60424	3.11687785085354	0.556892368786167	-8.71332	3.50484320782533	0.0739595187154166	0.000164381934718516	33.2762259915166
274	274	pHawxk	ZLI5r2	finngen_R12_VD_U	PLA2G4B	Weighted median	3	0.0409309578394525	0.0941547947669984	0.66376579156596	-0.143612	0.225474355582769	1.04178017630825	0.866223396635882	1.25291690338058
275	275	pHawxk	ZLI5r2	finngen_R12_VD_U	PLA2G4B	Inverse variance weighted	3	0.0484151875302377	0.0938883663728352	0.606086595109561	-0.135606	0.232436385620995	1.04960634833855	0.873186591021814	1.26167018344085
276	276	pHawxk	ZLI5r2	finngen_R12_VD_U	PLA2G4B	Simple mode	3	-0.0177831	0.174598556830189	0.928166101658523	-0.359996	0.324430029747454	0.982374045285294	0.697678898389628	1.38324201445354
277	277	pHawxk	ZLI5r2	finngen_R12_VD_U	PLA2G4B	Weighted mode	3	0.0420205211518289	0.0942094029180063	0.699212392643242	-0.14263	0.226670950871121	1.0429158803663	0.867074906516469	1.2544170351902
278	278	tqIL19	0G2mGk	finngen_R12_I9_AF	ATP8B4	MR Egger	4	0.0220589020148704	0.0330340827524906	0.573025674219589	-0.0426879	0.0868057042097521	1.02230399846238	0.958210400697591	1.09068474367562
279	279	tqIL19	0G2mGk	finngen_R12_I9_AF	ATP8B4	Weighted median	4	0.0144246969228104	0.0183612312443616	0.432098236886522	-0.0215633	0.0504127101617592	1.01452923490157	0.978667509885938	1.05170505618391
280	280	tqIL19	0G2mGk	finngen_R12_I9_AF	ATP8B4	Inverse variance weighted	4	0.0149550373865428	0.0190873524334588	0.433330578146786	-0.0224562	0.0523662481561221	1.01506742350546	0.977794089661327	1.0537616100941
281	281	tqIL19	0G2mGk	finngen_R12_I9_AF	ATP8B4	Simple mode	4	-0.0200531	0.0525913761028175	0.728383106411316	-0.123132	0.083026027537882	0.980146655912354	0.884146799998149	1.08657008892435
282	282	tqIL19	0G2mGk	finngen_R12_I9_AF	ATP8B4	Weighted mode	4	0.0138529747071576	0.0184109157707861	0.506447737971022	-0.0222324	0.0499383696178984	1.01394937177566	0.978012898676433	1.05120630813314
283	283	tqIL19	1QQuPY	finngen_R12_FG_CVD	ATP8B4	MR Egger	4	0.0237651771757362	0.0146480099577381	0.246180997366926	-0.00494492	0.052475276692903	1.02404981938368	0.995067283659521	1.05387650644394
284	284	tqIL19	1QQuPY	finngen_R12_FG_CVD	ATP8B4	Weighted median	4	0.0155950254630766	0.0104688263026581	0.136312810947634	-0.00492387	0.0361139250162866	1.0157172624758	0.995088228306188	1.03677395425271
285	285	tqIL19	1QQuPY	finngen_R12_FG_CVD	ATP8B4	Inverse variance weighted	4	0.0131266747888432	0.0101414471060287	0.195541396202196	-0.00675056	0.0330039111166594	1.01321320780004	0.993272172317376	1.03355458158594
286	286	tqIL19	1QQuPY	finngen_R12_FG_CVD	ATP8B4	Simple mode	4	0.0103335174835748	0.0289290259889614	0.744590020119992	-0.0463674	0.0670344084219392	1.01038709265634	0.95469116956549	1.06933227157759
287	287	tqIL19	1QQuPY	finngen_R12_FG_CVD	ATP8B4	Weighted mode	4	0.0158763216190656	0.0114477875387436	0.259571050291988	-0.00656134	0.038313985195003	1.01600302002667	0.99346013664544	1.03905743031511
288	288	tqIL19	20dtIN	finngen_R12_VD_SO	ATP8B4	MR Egger	4	0.189392011261238	0.458795645012225	0.719797578432849	-0.709847	1.0886314754852	1.20851461097398	0.4917192020474	2.97020648950943
289	289	tqIL19	20dtIN	finngen_R12_VD_SO	ATP8B4	Weighted median	4	0.0962582714571844	0.219099276889029	0.660417856092594	-0.333176	0.525692854159682	1.1010433953572	0.716643830650145	1.69163049566744
290	290	tqIL19	20dtIN	finngen_R12_VD_SO	ATP8B4	Inverse variance weighted	4	0.120451721874266	0.262155600228214	0.645899187580067	-0.393373	0.634276698321565	1.12800628162208	0.674776837035474	1.88565774866986
291	291	tqIL19	20dtIN	finngen_R12_VD_SO	ATP8B4	Simple mode	4	-0.866387	0.734005761505985	0.322925587412227	-2.30504	0.572264304160008	0.420467963820516	0.0997549818657057	1.77227548231503
292	292	tqIL19	20dtIN	finngen_R12_VD_SO	ATP8B4	Weighted mode	4	0.107407804593398	0.237309633400955	0.681558825565757	-0.357719	0.572534686059269	1.11338820673607	0.699269488388365	1.77275473831411
293	293	tqIL19	2sEghQ	finngen_R12_AD_EO_EXMORE	ATP8B4	MR Egger	4	-0.0427819	0.121803687403814	0.758960917986085	-0.281517	0.1959532884253	0.958120296068004	0.754637961299696	1.2164700807741
294	294	tqIL19	2sEghQ	finngen_R12_AD_EO_EXMORE	ATP8B4	Weighted median	4	0.0305747216540436	0.0737014901732268	0.678255106985861	-0.11388	0.175029642393568	1.03104692870243	0.892364855604724	1.19128152852491
295	295	tqIL19	2sEghQ	finngen_R12_AD_EO_EXMORE	ATP8B4	Inverse variance weighted	4	0.0469878455644577	0.0849811456281426	0.580317623402276	-0.119575	0.213550890995617	1.04810926982568	0.887297280672914	1.23806650310187
296	296	tqIL19	2sEghQ	finngen_R12_AD_EO_EXMORE	ATP8B4	Simple mode	4	0.0153276761378748	0.163508586595026	0.931223740159497	-0.305149	0.335804505864125	1.01544574744737	0.73701343799417	1.39906548897568
297	297	tqIL19	2sEghQ	finngen_R12_AD_EO_EXMORE	ATP8B4	Weighted mode	4	0.0302533394095904	0.0715751101722777	0.700996202391424	-0.110034	0.170540555347255	1.03071562176728	0.895803788060327	1.18594574740017
298	298	tqIL19	4cU1gC	finngen_R12_VD_MI	ATP8B4	MR Egger	4	-0.237773	0.195722960590809	0.348385675222368	-0.62139	0.145843786627091	0.788381463020223	0.537197096680455	1.15701543264972
299	299	tqIL19	4cU1gC	finngen_R12_VD_MI	ATP8B4	Weighted median	4	-0.118123	0.116341395770072	0.309954817703922	-0.346153	0.109905756934455	0.888586413148131	0.707404589432635	1.11617287394861
300	300	tqIL19	4cU1gC	finngen_R12_VD_MI	ATP8B4	Inverse variance weighted	4	-0.113347	0.130411571467021	0.384765811949522	-0.368954	0.142259634536971	0.892840749943894	0.691457406477107	1.15287593609248
301	301	tqIL19	4cU1gC	finngen_R12_VD_MI	ATP8B4	Simple mode	4	0.654996064939045	0.384868669203079	0.187334594892743	-0.0993465	1.40933865657708	1.92513494183812	0.905428898367656	4.09324746644119
302	302	tqIL19	4cU1gC	finngen_R12_VD_MI	ATP8B4	Weighted mode	4	-0.14083	0.116047604847993	0.311747176120081	-0.368283	0.0866234877789875	0.868637125763524	0.691921254977082	1.09048602110035
303	303	tqIL19	6aMXva	finngen_R12_I9_HYPTENS	ATP8B4	MR Egger	4	0.0146701285683234	0.0192219792619144	0.525082261791863	-0.023005	0.0523452079216756	1.01477826303955	0.97725764556878	1.05373943893601
304	304	tqIL19	6aMXva	finngen_R12_I9_HYPTENS	ATP8B4	Weighted median	4	0.00887222915557218	0.0102655244401641	0.387437213676511	-0.0112482	0.0289926570582938	1.0089117040377	0.988814825715152	1.0294170354981
305	305	tqIL19	6aMXva	finngen_R12_I9_HYPTENS	ATP8B4	Inverse variance weighted	4	0.00625900996594425	0.0118239657552146	0.596563046365708	-0.016916	0.0294339828461648	1.00627863849918	0.983226308636706	1.02987144404606
306	306	tqIL19	6aMXva	finngen_R12_I9_HYPTENS	ATP8B4	Simple mode	4	0.0111719514556237	0.0279771060187957	0.716382602512567	-0.0436632	0.0660070792524633	1.01123459075569	0.957276336495684	1.06823427943938
307	307	tqIL19	6aMXva	finngen_R12_I9_HYPTENS	ATP8B4	Weighted mode	4	0.00903168083136532	0.0109044892364015	0.468266168598875	-0.0123411	0.0304044797347122	1.00907258952603	0.987734721224496	1.03087141623458
308	308	tqIL19	6TRTzj	finngen_R12_VD_O	ATP8B4	MR Egger	4	-0.301234	0.305384624622453	0.42791718949609	-0.899788	0.297320211374727	0.739904871639981	0.406656058001289	1.34624631381943
309	309	tqIL19	6TRTzj	finngen_R12_VD_O	ATP8B4	Weighted median	4	-0.126672	0.215365866924828	0.556416744498822	-0.548789	0.295444892828829	0.881022418829812	0.577648743344941	1.34372403891343
310	310	tqIL19	6TRTzj	finngen_R12_VD_O	ATP8B4	Inverse variance weighted	4	-0.106971	0.208796454145589	0.608425536287976	-0.516212	0.302269993064913	0.898551679340899	0.596776798601777	1.35292645816333
311	311	tqIL19	6TRTzj	finngen_R12_VD_O	ATP8B4	Simple mode	4	0.0290982422866501	0.575168629868225	0.962831574448932	-1.09823	1.15642875682837	1.02952573246916	0.333460029542808	3.17856156634236
312	312	tqIL19	6TRTzj	finngen_R12_VD_O	ATP8B4	Weighted mode	4	-0.132339	0.210905535001253	0.574855025187733	-0.545714	0.281035407416501	0.876043579333136	0.57942775616041	1.32450050024588
313	313	tqIL19	aTJI1Q	finngen_R12_F5_DEMENTIA	ATP8B4	MR Egger	4	-0.0178964	0.0560127556354825	0.779628947812689	-0.127681	0.0918885648969978	0.98226275400481	0.880133712355387	1.0962426553609
314	314	tqIL19	aTJI1Q	finngen_R12_F5_DEMENTIA	ATP8B4	Weighted median	4	0.00823479718062544	0.0214317664716039	0.700805579914424	-0.0337715	0.0502410594649691	1.00826879638437	0.966792425199135	1.05152454577101
315	315	tqIL19	aTJI1Q	finngen_R12_F5_DEMENTIA	ATP8B4	Inverse variance weighted	4	0.0138488729986636	0.0362402994812544	0.702357422076396	-0.0571821	0.0848798599819222	1.01394521285943	0.944422061239744	1.08858627606708
316	316	tqIL19	aTJI1Q	finngen_R12_F5_DEMENTIA	ATP8B4	Simple mode	4	-0.00855113	0.050567178632076	0.876473754555985	-0.107663	0.0905605404830305	0.991485327283231	0.897930327713796	1.0947877846167
317	317	tqIL19	aTJI1Q	finngen_R12_F5_DEMENTIA	ATP8B4	Weighted mode	4	0.00822030968881549	0.0212776116755886	0.725019213848769	-0.0334838	0.0499244285729691	1.00825418920425	0.967070568755322	1.05119165332092
318	318	tqIL19	aUqDfP	finngen_R12_G6_ALZHEIMER	ATP8B4	MR Egger	4	-0.0472042	0.0678093846310408	0.558365464403652	-0.180111	0.0857021586954244	0.953892559274735	0.835177811365554	1.08948178729983
319	319	tqIL19	aUqDfP	finngen_R12_G6_ALZHEIMER	ATP8B4	Weighted median	4	0.0257193010154439	0.0281664388841505	0.361180135782725	-0.0294869	0.080925521228379	1.0260528960413	0.970943578279321	1.08429013696188
320	320	tqIL19	aUqDfP	finngen_R12_G6_ALZHEIMER	ATP8B4	Inverse variance weighted	4	0.0397997755896863	0.0616726153462494	0.518707191631586	-0.0810786	0.160678101668335	1.04060239933044	0.922121255524203	1.17430690053522
321	321	tqIL19	aUqDfP	finngen_R12_G6_ALZHEIMER	ATP8B4	Simple mode	4	0.0466371757492772	0.0789063301701161	0.596065903566663	-0.108019	0.201293582882705	1.04774179397685	0.897610333975295	1.22298376622303
322	322	tqIL19	aUqDfP	finngen_R12_G6_ALZHEIMER	ATP8B4	Weighted mode	4	0.0225191965481245	0.0290520045582202	0.49475110683563	-0.0344227	0.0794611254822362	1.02277466771913	0.96616298991141	1.08270346913608
323	323	tqIL19	B0CiJz	finngen_R12_I9_NONISCHCARDMYOP_STRICT	ATP8B4	MR Egger	4	0.121091210094752	0.103096218711533	0.361089580229306	-0.0809774	0.323159798769357	1.12872785904736	0.922214553011518	1.38148609304555
324	324	tqIL19	B0CiJz	finngen_R12_I9_NONISCHCARDMYOP_STRICT	ATP8B4	Weighted median	4	0.106005286825967	0.0661879556193271	0.10924858035051	-0.0237231	0.235733679839848	1.11182775453084	0.976556074659226	1.26583714732044
325	325	tqIL19	B0CiJz	finngen_R12_I9_NONISCHCARDMYOP_STRICT	ATP8B4	Inverse variance weighted	4	0.112819233526365	0.0639019895192585	0.0774790580433886	-0.0124287	0.238067132984111	1.11942955932403	0.987648250949196	1.26879436791799
326	326	tqIL19	B0CiJz	finngen_R12_I9_NONISCHCARDMYOP_STRICT	ATP8B4	Simple mode	4	-0.089428	0.173159493425278	0.64119746489496	-0.428821	0.249964581380317	0.91445407991769	0.651276736359199	1.28397993908523
327	327	tqIL19	B0CiJz	finngen_R12_I9_NONISCHCARDMYOP_STRICT	ATP8B4	Weighted mode	4	0.107983929029509	0.0638981974753934	0.189620890760875	-0.0172565	0.23322439608128	1.11402984170189	0.982891503246894	1.26266478456941
328	328	tqIL19	bzfgH5	finngen_R12_C_STROKE	ATP8B4	MR Egger	4	0.0251013696881192	0.0228048057672598	0.38579470191707	-0.019596	0.0697987889919483	1.02541906166657	0.980594704920694	1.07229240251118
329	329	tqIL19	bzfgH5	finngen_R12_C_STROKE	ATP8B4	Weighted median	4	0.0333346959352991	0.0151539212378288	0.0278253038457154	0.00363301030915466	0.0630363815614436	1.03389652230205	1.00363961769025	1.06506558727555
330	330	tqIL19	bzfgH5	finngen_R12_C_STROKE	ATP8B4	Inverse variance weighted	4	0.0337617164600073	0.0150337594015987	0.024721512183016	0.00429554803287385	0.0632278848871408	1.03433811161464	1.00430478712357	1.0652695704087
331	331	tqIL19	bzfgH5	finngen_R12_C_STROKE	ATP8B4	Simple mode	4	0.0546723602250865	0.03616926125617	0.227825020554972	-0.0162194	0.12556411228718	1.05619450664879	0.983911434237349	1.13378785636307
332	332	tqIL19	bzfgH5	finngen_R12_C_STROKE	ATP8B4	Weighted mode	4	0.0328708401836749	0.0151082867246843	0.117825447107716	0.00325859820329363	0.0624830821640562	1.0334170546641	1.00326	1.06447645012758
333	333	tqIL19	Cb7s6j	finngen_R12_I9_HEARTFAIL	ATP8B4	MR Egger	4	0.0545092702082342	0.029351862460151	0.204420053257383	-0.00302038	0.11203892063013	1.05602226591465	0.996984176545786	1.11855639471757
334	334	tqIL19	Cb7s6j	finngen_R12_I9_HEARTFAIL	ATP8B4	Weighted median	4	0.059310402543234	0.0170042766601239	0.000486703147150595	0.0259820202893911	0.0926387847970769	1.06110455918068	1.02632249532609	1.0970653869925
335	335	tqIL19	Cb7s6j	finngen_R12_I9_HEARTFAIL	ATP8B4	Inverse variance weighted	4	0.0585863446991466	0.0168455851535027	0.000505460931873095	0.0255689977982812	0.091603691600012	1.0603365361813	1.02589868857928	1.09593040957872
336	336	tqIL19	Cb7s6j	finngen_R12_I9_HEARTFAIL	ATP8B4	Simple mode	4	0.0734986178385298	0.0414556671083955	0.174349402153244	-0.00775449	0.154751725370985	1.07626704909602	0.992275498796071	1.16736809724243
337	337	tqIL19	Cb7s6j	finngen_R12_I9_HEARTFAIL	ATP8B4	Weighted mode	4	0.0594510650929295	0.0177809633615104	0.0442713378906631	0.0246003769043692	0.0943017532814898	1.06125382735144	1.02490546278177	1.09889128994515
338	338	tqIL19	cRqvlA	finngen_R12_G6_PARKINSON	ATP8B4	MR Egger	4	0.00518315865645931	0.0581892797301041	0.937139651700225	-0.108868	0.119234146927463	1.0051966144611	0.896848946536007	1.12663368522281
339	339	tqIL19	cRqvlA	finngen_R12_G6_PARKINSON	ATP8B4	Weighted median	4	0.0339889375542831	0.0401664440547274	0.397439896140444	-0.0447373	0.112715167901549	1.03457316175537	0.956248662253477	1.11931307124881
340	340	tqIL19	cRqvlA	finngen_R12_G6_PARKINSON	ATP8B4	Inverse variance weighted	4	0.0405197563354921	0.0388436754081838	0.29687910863579	-0.0356138	0.116653360135532	1.04135188279645	0.965012863708089	1.12372983261262
341	341	tqIL19	cRqvlA	finngen_R12_G6_PARKINSON	ATP8B4	Simple mode	4	0.0134579199025283	0.0896112305115971	0.890150649806016	-0.16218	0.189095931705259	1.01354888531694	0.850288060758088	1.20815684747041
342	342	tqIL19	cRqvlA	finngen_R12_G6_PARKINSON	ATP8B4	Weighted mode	4	0.0333812337645759	0.0445424953332643	0.508014697814664	-0.0539221	0.120684524617774	1.0339446387215	0.947505954996458	1.12826891514886
343	343	tqIL19	dUwA87	finngen_R12_I9_NONISCHCARDMYOP	ATP8B4	MR Egger	4	0.0446138304996895	0.060159861780018	0.535595287700565	-0.0732995	0.162527159588525	1.04562399383814	0.92932245757689	1.17648027073484
344	344	tqIL19	dUwA87	finngen_R12_I9_NONISCHCARDMYOP	ATP8B4	Weighted median	4	0.0424084217813534	0.025406850390308	0.0950831532038431	-0.007389	0.092205848546357	1.04332050656514	0.992638226600957	1.09659053041579
345	345	tqIL19	dUwA87	finngen_R12_I9_NONISCHCARDMYOP	ATP8B4	Inverse variance weighted	4	0.0361169263172366	0.0343276048929758	0.292742270103321	-0.0311652	0.103399031907469	1.03677706592803	0.969315449030629	1.10893382077971
346	346	tqIL19	dUwA87	finngen_R12_I9_NONISCHCARDMYOP	ATP8B4	Simple mode	4	0.132517164945463	0.0824102231329627	0.20619658355202	-0.0290069	0.29404120228607	1.14169861311542	0.971409788531752	1.34183918937016
347	347	tqIL19	dUwA87	finngen_R12_I9_NONISCHCARDMYOP	ATP8B4	Weighted mode	4	0.0419946848153265	0.0256361911553131	0.199926820070295	-0.00825225	0.0922416194797401	1.04288893558875	0.991781706495088	1.09662975718419
348	348	tqIL19	FBMIcV	finngen_R12_KRA_PSY_DEMENTIA_EXMORE	ATP8B4	MR Egger	4	-0.0211073	0.0599301120668884	0.758339668775738	-0.13857	0.0963557448894697	0.979113924722613	0.870602050658236	1.10115072306676
349	349	tqIL19	FBMIcV	finngen_R12_KRA_PSY_DEMENTIA_EXMORE	ATP8B4	Weighted median	4	0.0224665258692598	0.0227836352202666	0.324093020395837	-0.0221894	0.0671224509009823	1.02272079890172	0.978054974714634	1.06942642238627
350	350	tqIL19	FBMIcV	finngen_R12_KRA_PSY_DEMENTIA_EXMORE	ATP8B4	Inverse variance weighted	4	0.0286791286751784	0.0437094886553479	0.511740161225876	-0.0569915	0.11434972643966	1.02909433462999	0.944602127648546	1.12114415008132
351	351	tqIL19	FBMIcV	finngen_R12_KRA_PSY_DEMENTIA_EXMORE	ATP8B4	Simple mode	4	0.0615395870958629	0.0828096708533404	0.511298394702312	-0.100767	0.22384654196841	1.06347259548709	0.904143341298341	1.25087904726255
352	352	tqIL19	FBMIcV	finngen_R12_KRA_PSY_DEMENTIA_EXMORE	ATP8B4	Weighted mode	4	0.0193223529632648	0.0234263435084996	0.469944065188106	-0.0265933	0.0652379862399239	1.01951023779995	0.973757207221507	1.06741302377079
353	353	tqIL19	FizSKz	finngen_R12_WET_AMD	ATP8B4	MR Egger	4	0.0888099183667111	0.0538905366187473	0.241123275248654	-0.0168155	0.194435370139456	1.09287290151567	0.983325058529992	1.21462497930521
354	354	tqIL19	FizSKz	finngen_R12_WET_AMD	ATP8B4	Weighted median	4	0.0853744289497169	0.0380751151102992	0.0249443674976009	0.0107472033335304	0.160001654565903	1.0891247902132	1.01080516196827	1.17351281264449
355	355	tqIL19	FizSKz	finngen_R12_WET_AMD	ATP8B4	Inverse variance weighted	4	0.0818595923937053	0.037339826981137	0.0283588379268987	0.00867353151067676	0.155045653276734	1.08530341427655	1.00871125557318	1.16771
356	356	tqIL19	FizSKz	finngen_R12_WET_AMD	ATP8B4	Simple mode	4	0.0924370160175254	0.0904626333142564	0.382075610898666	-0.0848697	0.269743777313468	1.09684405577789	0.918631932755545	1.30962885111837
357	357	tqIL19	FizSKz	finngen_R12_WET_AMD	ATP8B4	Weighted mode	4	0.0852319584566172	0.0417382206112894	0.133781224202949	0.00342504605848987	0.167038870854745	1.08896963312021	1.00343091823098	1.18180020199955
358	358	tqIL19	fJm2ty	finngen_R12_M13_FATIGFRACT	ATP8B4	MR Egger	4	0.752438815079256	0.329933913712392	0.150140281582887	0.105768344202968	1.39910928595555	2.12216928906362	1.1115643463539	4.05158955144369
359	359	tqIL19	fJm2ty	finngen_R12_M13_FATIGFRACT	ATP8B4	Weighted median	4	0.274669220151556	0.234161770737792	0.240800150346401	-0.184288	0.733626290797628	1.31609526506688	0.831696365157058	2.08261911353234
360	360	tqIL19	fJm2ty	finngen_R12_M13_FATIGFRACT	ATP8B4	Inverse variance weighted	4	0.209235591447074	0.313970746830323	0.505144297669038	-0.406147	0.824618255234508	1.23273538623599	0.66621217883504	2.28100983553868
361	361	tqIL19	fJm2ty	finngen_R12_M13_FATIGFRACT	ATP8B4	Simple mode	4	-0.643973	0.978880620718141	0.557598406809343	-2.56258	1.27463337329064	0.525201834651053	0.0771056546048013	3.57738960306624
362	362	tqIL19	fJm2ty	finngen_R12_M13_FATIGFRACT	ATP8B4	Weighted mode	4	0.328112087859388	0.236880379446459	0.260037679527522	-0.136173	0.792397631574447	1.38834458014046	0.872691245952855	2.20868569742649
363	363	tqIL19	fknB8M	finngen_R12_I9_HEARTFAIL_AND_CHD	ATP8B4	MR Egger	4	0.0843631089818769	0.0354208640025284	0.140154519394322	0.0149382155369212	0.153788002426832	1.08802389333872	1.01505034833752	1.16624361975225
364	364	tqIL19	fknB8M	finngen_R12_I9_HEARTFAIL_AND_CHD	ATP8B4	Weighted median	4	0.0829075502669427	0.025097789675628	0.000955266567285576	0.0337158825027119	0.132099218031174	1.08644136269125	1.03429070489223	1.14122154340487
365	365	tqIL19	fknB8M	finngen_R12_I9_HEARTFAIL_AND_CHD	ATP8B4	Inverse variance weighted	4	0.0814095338785154	0.0245528080175362	0.000914167233645258	0.0332860301641444	0.129533037592886	1.08481507413245	1.03384620815479	1.13829671742511
366	366	tqIL19	fknB8M	finngen_R12_I9_HEARTFAIL_AND_CHD	ATP8B4	Simple mode	4	0.0979885684709252	0.0551166873912637	0.173493987972462	-0.0100401	0.206017275757802	1.10295017662943	0.990010095118644	1.22877443182143
367	367	tqIL19	fknB8M	finngen_R12_I9_HEARTFAIL_AND_CHD	ATP8B4	Weighted mode	4	0.0827631338391562	0.025222311923903	0.0463788333939463	0.0333274024683063	0.132198865210006	1.08628447403957	1.03388898163939	1.1413352685782
368	368	tqIL19	g8Av6h	finngen_R12_AD_AM_EXMORE	ATP8B4	MR Egger	4	-0.0140922	0.0783846608986101	0.873889768309277	-0.167726	0.139541773403252	0.986006667770123	0.845585411079369	1.14974683355303
369	369	tqIL19	g8Av6h	finngen_R12_AD_AM_EXMORE	ATP8B4	Weighted median	4	0.0653835308594255	0.0547137596416848	0.232082830679139	-0.0418554	0.172622499757128	1.06756839129936	0.959008406688792	1.1884173925405
370	370	tqIL19	g8Av6h	finngen_R12_AD_AM_EXMORE	ATP8B4	Inverse variance weighted	4	0.073874927467973	0.0543099478531394	0.173751868158566	-0.0325726	0.180322425260126	1.07667213496452	0.967952202677268	1.19760343847842
371	371	tqIL19	g8Av6h	finngen_R12_AD_AM_EXMORE	ATP8B4	Simple mode	4	0.404416070307448	0.203626876400563	0.141222625351713	0.00530739256234553	0.803524748052551	1.49842726837062	1.00532150172015	2.23339924069549
372	372	tqIL19	g8Av6h	finngen_R12_AD_AM_EXMORE	ATP8B4	Weighted mode	4	0.0513086327346096	0.0566709431404133	0.432006085842793	-0.0597664	0.16238368128982	1.05264772469968	0.941984540574089	1.17631148345608
373	373	tqIL19	gGI2Av	finngen_R12_G6_NEURODEGENERATIVE	ATP8B4	MR Egger	4	-0.034109	0.0506841378180185	0.570307527286261	-0.13345	0.0652319138448734	0.96646615768197	0.875071303349999	1.0674065420369
374	374	tqIL19	gGI2Av	finngen_R12_G6_NEURODEGENERATIVE	ATP8B4	Weighted median	4	0.00994570025827349	0.0239949657137803	0.678514467642714	-0.0370844	0.0569758330572829	1.00999532310998	0.963594773159356	1.05863022623032
375	375	tqIL19	gGI2Av	finngen_R12_G6_NEURODEGENERATIVE	ATP8B4	Inverse variance weighted	4	0.0194116695945619	0.0412764429037541	0.63815179968309	-0.0614902	0.10031349768592	1.01960130108663	0.940362200271496	1.10551744091523
376	376	tqIL19	gGI2Av	finngen_R12_G6_NEURODEGENERATIVE	ATP8B4	Simple mode	4	0.00819672722954518	0.043955953792365	0.863968914575456	-0.0779569	0.0943503966625805	1.00823041237126	0.925004254331039	1.09894474503305
377	377	tqIL19	gGI2Av	finngen_R12_G6_NEURODEGENERATIVE	ATP8B4	Weighted mode	4	0.00819672722954518	0.0233059509767175	0.748315519849898	-0.0374829	0.0538763911439115	1.00823041237126	0.963210853150971	1.05535414297391
378	378	tqIL19	gZp4bl	finngen_R12_I9_AF_REIMB	ATP8B4	MR Egger	4	0.0154460397707665	0.0444526052139812	0.761396649253564	-0.0716811	0.10257314599017	1.0155659464085	0.930827720665647	1.10801834604479
379	379	tqIL19	gZp4bl	finngen_R12_I9_AF_REIMB	ATP8B4	Weighted median	4	-0.00822519	0.0210905130250425	0.696540307792099	-0.0495626	0.0331122127153902	0.991808541530861	0.951645584835365	1.03366652326113
380	380	tqIL19	gZp4bl	finngen_R12_I9_AF_REIMB	ATP8B4	Inverse variance weighted	4	-0.013047	0.0296860632521626	0.660300994252385	-0.0712316	0.0451377293394487	0.987037787933335	0.931246154578074	1.04617193855661
381	381	tqIL19	gZp4bl	finngen_R12_I9_AF_REIMB	ATP8B4	Simple mode	4	-0.000638097	0.0488443616931256	0.990397033591589	-0.096373	0.0950968517356168	0.999362106357803	0.908125180313825	1.09976536415252
382	382	tqIL19	gZp4bl	finngen_R12_I9_AF_REIMB	ATP8B4	Weighted mode	4	-0.00837772	0.0219824205231873	0.728510041538039	-0.0514633	0.0347078289900734	0.991657280025942	0.949838546901476	1.03531717494137
383	383	tqIL19	Ht3d8y	finngen_R12_F5_VASCDEM	ATP8B4	MR Egger	4	-0.150612	0.0865791243681842	0.224060264454992	-0.320307	0.0190830596405173	0.860181363548572	0.725926065220303	1.01926630499448
384	384	tqIL19	Ht3d8y	finngen_R12_F5_VASCDEM	ATP8B4	Weighted median	4	-0.0723908	0.0511154300698576	0.156710303967101	-0.172577	0.027795409202281	0.930167284006506	0.841493426799653	1.02818530564949
385	385	tqIL19	Ht3d8y	finngen_R12_F5_VASCDEM	ATP8B4	Inverse variance weighted	4	-0.0575095	0.0711462636397039	0.418901598926709	-0.196956	0.0819371363766201	0.944112883169314	0.821226588214512	1.08538757628905
386	386	tqIL19	Ht3d8y	finngen_R12_F5_VASCDEM	ATP8B4	Simple mode	4	-0.0749292	0.117606065936662	0.569338251372401	-0.305437	0.155578665878445	0.92780915122144	0.736801238891758	1.16833384046021
387	387	tqIL19	Ht3d8y	finngen_R12_F5_VASCDEM	ATP8B4	Weighted mode	4	-0.0749292	0.052212501022913	0.246757648340877	-0.177266	0.0274072786474965	0.92780915122144	0.837557194761387	1.02778631295203
388	388	tqIL19	jvZb7u	finngen_R12_FALLS	ATP8B4	MR Egger	4	-0.0113573	0.0140355931861767	0.503371985887693	-0.0388671	0.016152451405262	0.988706939550874	0.961878559429297	1.01628360746085
389	389	tqIL19	jvZb7u	finngen_R12_FALLS	ATP8B4	Weighted median	4	-8.73378e-05	0.00989749406386118	0.992959368601813	-0.0194864	0.0193117505280282	0.999912665976698	0.980702206951674	1.01949942856598
390	390	tqIL19	jvZb7u	finngen_R12_FALLS	ATP8B4	Inverse variance weighted	4	0.00265176741118357	0.0110996633684806	0.811179085308776	-0.0191036	0.0244071076134055	1.00265528645626	0.981077744020282	1.02470739917009
391	391	tqIL19	jvZb7u	finngen_R12_FALLS	ATP8B4	Simple mode	4	-6.00892e-05	0.0208065007193678	0.997877017966452	-0.0408408	0.0407206521745077	0.999939912569869	0.95998191749015	1.0415611070721
392	392	tqIL19	jvZb7u	finngen_R12_FALLS	ATP8B4	Weighted mode	4	-6.00892e-05	0.00968975411987211	0.995441418734661	-0.019052	0.0189318288394962	0.999939912569869	0.981128335070058	1.01911217218983
393	393	tqIL19	KKbLVb	finngen_R12_I9_STR_EMBOLIC_WITH_FLIMMER	ATP8B4	MR Egger	4	-0.0564493	0.137343473611307	0.720920645445908	-0.325642	0.212743947527362	0.945114437675558	0.722063301280377	1.23706785640383
394	394	tqIL19	KKbLVb	finngen_R12_I9_STR_EMBOLIC_WITH_FLIMMER	ATP8B4	Weighted median	4	0.0188475549520071	0.0920332190661672	0.837735588862244	-0.161538	0.199232664321695	1.0190262912641	0.850834578268256	1.22046589173774
395	395	tqIL19	KKbLVb	finngen_R12_I9_STR_EMBOLIC_WITH_FLIMMER	ATP8B4	Inverse variance weighted	4	0.0308521887272877	0.0951374282700586	0.745717915999833	-0.155617	0.217321548136603	1.03133304996889	0.855887	1.24274363980068
396	396	tqIL19	KKbLVb	finngen_R12_I9_STR_EMBOLIC_WITH_FLIMMER	ATP8B4	Simple mode	4	0.148357852395257	0.2375992937327	0.576625403577715	-0.317337	0.614052468111349	1.15992790508177	0.72808552133713	1.84790482101127
397	397	tqIL19	KKbLVb	finngen_R12_I9_STR_EMBOLIC_WITH_FLIMMER	ATP8B4	Weighted mode	4	0.0111575357724812	0.0971812556555809	0.915847646613107	-0.179318	0.20163279685742	1.01122001322332	0.835840289586617	1.22339868977734
398	398	tqIL19	KS79bG	finngen_R12_F5_DEMNAS	ATP8B4	MR Egger	4	-0.0153184	0.103130828713336	0.895545544601389	-0.217455	0.186818048116514	0.984798353366802	0.804563970035607	1.20540793885046
399	399	tqIL19	KS79bG	finngen_R12_F5_DEMNAS	ATP8B4	Weighted median	4	0.00204791425030841	0.0427291442737646	0.961773776758442	-0.0817012	0.085797037026887	1.00205001265891	0.921547268030586	1.08958516041782
400	400	tqIL19	KS79bG	finngen_R12_F5_DEMNAS	ATP8B4	Inverse variance weighted	4	0.000731715895858488	0.0590329520386165	0.990110440917115	-0.114973	0.116436301891547	1.00073198366524	0.89139032690937	1.12348594425839
401	401	tqIL19	KS79bG	finngen_R12_F5_DEMNAS	ATP8B4	Simple mode	4	0.0354409793116632	0.1315722695693	0.805113094678836	-0.222441	0.293322627667491	1.03607649637549	0.800562503479739	1.34087532413248
402	402	tqIL19	KS79bG	finngen_R12_F5_DEMNAS	ATP8B4	Weighted mode	4	0.00273653682805297	0.0416963468735487	0.951801067357122	-0.0789883	0.0844613767002084	1.00274028456278	0.924050732962544	1.08813081621765
403	403	tqIL19	l0FGwc	finngen_R12_M13_OSTEOPOROSIS	ATP8B4	MR Egger	4	-0.0444653	0.0534538852804607	0.493000904464785	-0.149235	0.060304327534062	0.95650880221854	0.861366753699867	1.06215974181926
404	404	tqIL19	l0FGwc	finngen_R12_M13_OSTEOPOROSIS	ATP8B4	Weighted median	4	-0.0578999	0.0297502321034734	0.0516309106980084	-0.11621	0.000410600467464564	0.943744454506902	0.890287967698496	1.00041068477538
405	405	tqIL19	l0FGwc	finngen_R12_M13_OSTEOPOROSIS	ATP8B4	Inverse variance weighted	4	-0.0573364	0.0310727371516083	0.0650036416149711	-0.118239	0.00356612260286282	0.944276321501116	0.888483673390303	1.00357248878335
406	406	tqIL19	l0FGwc	finngen_R12_M13_OSTEOPOROSIS	ATP8B4	Simple mode	4	-0.211631	0.085343187494242	0.0892885327451012	-0.378904	-0.0443584	0.80926322052685	0.684611539614103	0.956611044661388
407	407	tqIL19	l0FGwc	finngen_R12_M13_OSTEOPOROSIS	ATP8B4	Weighted mode	4	-0.0579615	0.0307308385958295	0.155752737392824	-0.118194	0.00227091211082188	0.943686248898109	0.888523684351677	1.0022734925847
408	408	tqIL19	M8xA6p	finngen_R12_OSTEOPOROSIS_FRACTURE_FG	ATP8B4	MR Egger	4	0.0441912103690335	0.0880446251453197	0.665530611551716	-0.128376	0.21675867565386	1.04518218545438	0.87952239225719	1.2420443304322
409	409	tqIL19	M8xA6p	finngen_R12_OSTEOPOROSIS_FRACTURE_FG	ATP8B4	Weighted median	4	0.0899935349278121	0.0617946148214669	0.145300595520759	-0.0311239	0.211110979977887	1.09416720981235	0.969355452681455	1.23504941321247
410	410	tqIL19	M8xA6p	finngen_R12_OSTEOPOROSIS_FRACTURE_FG	ATP8B4	Inverse variance weighted	4	0.108662094303237	0.0610541633550632	0.0751143439698889	-0.0110041	0.22832825447916	1.11478559428804	0.98905625739037	1.25649770874626
411	411	tqIL19	M8xA6p	finngen_R12_OSTEOPOROSIS_FRACTURE_FG	ATP8B4	Simple mode	4	0.442672050381197	0.181820111567331	0.0929413531821454	0.0863046317092276	0.799039469053166	1.55686167841768	1.09013836844206	2.22340425389252
412	412	tqIL19	M8xA6p	finngen_R12_OSTEOPOROSIS_FRACTURE_FG	ATP8B4	Weighted mode	4	0.0903202856810515	0.0643745667419062	0.255190397281817	-0.0358539	0.216494436495188	1.09452478818864	0.964781271364674	1.24171617704069
413	413	tqIL19	N4AMOl	finngen_R12_AD_U_EXMORE	ATP8B4	MR Egger	4	-0.169207	0.192774720667387	0.472654825923179	-0.547046	0.2086310301838	0.844333751552248	0.578656712295428	1.2319903474071
414	414	tqIL19	N4AMOl	finngen_R12_AD_U_EXMORE	ATP8B4	Weighted median	4	-0.0945022	0.137283773774314	0.491219234765742	-0.363578	0.174574039646236	0.909825772173923	0.695184254928505	1.19073890100835
415	415	tqIL19	N4AMOl	finngen_R12_AD_U_EXMORE	ATP8B4	Inverse variance weighted	4	-0.0782086	0.133343031413714	0.557524850804417	-0.339561	0.183143733787896	0.924771491889713	0.71208289459513	1.20098701808891
416	416	tqIL19	N4AMOl	finngen_R12_AD_U_EXMORE	ATP8B4	Simple mode	4	-0.101113	0.318858039630384	0.771947696813676	-0.726075	0.523848705565922	0.903830847125798	0.483804291819009	1.68851375241984
417	417	tqIL19	N4AMOl	finngen_R12_AD_U_EXMORE	ATP8B4	Weighted mode	4	-0.0975727	0.137065941861857	0.527911813050522	-0.366222	0.171076520558095	0.907036374491267	0.693348880408362	1.18658154342978
418	418	tqIL19	n5zlSY	finngen_R12_VD_SC	ATP8B4	MR Egger	4	0.00367648641458367	0.133396807907733	0.980515463673816	-0.257781	0.265134229913741	1.00368325298062	0.772764250325539	1.30360594694873
419	419	tqIL19	n5zlSY	finngen_R12_VD_SC	ATP8B4	Weighted median	4	0.0129485792671705	0.0930960176498064	0.889380268052692	-0.16952	0.195416773860791	1.01303277513283	0.844070197605506	1.21581760190633
420	420	tqIL19	n5zlSY	finngen_R12_VD_SC	ATP8B4	Inverse variance weighted	4	0.0205208167067515	0.0924119854485733	0.824268766088144	-0.160607	0.201648308185955	1.02073281631774	0.85162697161282	1.22341766646352
421	421	tqIL19	n5zlSY	finngen_R12_VD_SC	ATP8B4	Simple mode	4	-0.0456691	0.21807638348817	0.847536779388899	-0.473099	0.381760653854311	0.955358078200667	0.623068528021711	1.46486143423291
422	422	tqIL19	n5zlSY	finngen_R12_VD_SC	ATP8B4	Weighted mode	4	0.0108429938399134	0.0903784673570364	0.912087957116091	-0.166299	0.187984789859705	1.01090199214422	0.846793172737706	1.20681515938212
423	423	tqIL19	P14eRC	finngen_R12_I9_HEARTFAIL_AND_HYPERTCARDIOM	ATP8B4	MR Egger	4	0.147567854309207	0.280210472736953	0.651025797677087	-0.401645	0.696780380873634	1.15901192611525	0.669218495347037	2.00727961677268
424	424	tqIL19	P14eRC	finngen_R12_I9_HEARTFAIL_AND_HYPERTCARDIOM	ATP8B4	Weighted median	4	-0.03268	0.124944871583894	0.793664314107232	-0.277572	0.212211955611293	0.967848228543291	0.757621058627652	1.23640992132818
425	425	tqIL19	P14eRC	finngen_R12_I9_HEARTFAIL_AND_HYPERTCARDIOM	ATP8B4	Inverse variance weighted	4	-0.0700095	0.199824518802607	0.726072462760335	-0.461666	0.321646582625582	0.932384986236599	0.630233098077186	1.37939718686903
426	426	tqIL19	P14eRC	finngen_R12_I9_HEARTFAIL_AND_HYPERTCARDIOM	ATP8B4	Simple mode	4	-0.0263339	0.270916278503038	0.928695073832989	-0.55733	0.504661993285214	0.974009801176445	0.572736333890896	1.65642554287206
427	427	tqIL19	P14eRC	finngen_R12_I9_HEARTFAIL_AND_HYPERTCARDIOM	ATP8B4	Weighted mode	4	-0.0263339	0.126634460830104	0.848583489293606	-0.274537	0.221869630646264	0.974009801176445	0.759923540165833	1.24840861303066
428	428	tqIL19	QB8PLA	finngen_R12_AD_LO_EXMORE	ATP8B4	MR Egger	4	-0.033802	0.0613365178879129	0.636913047999983	-0.154022	0.0864175356361123	0.96676286662956	0.857253491718893	1.09026145629312
429	429	tqIL19	QB8PLA	finngen_R12_AD_LO_EXMORE	ATP8B4	Weighted median	4	0.0418467781986812	0.0362949974034339	0.248925694743511	-0.0292914	0.112984973109412	1.04273469682149	0.971133418718633	1.11961510848844
430	430	tqIL19	QB8PLA	finngen_R12_AD_LO_EXMORE	ATP8B4	Inverse variance weighted	4	0.0570381510781583	0.0611469197447078	0.350920670950563	-0.0628098	0.176886113777786	1.05869620002651	0.939122066808556	1.19349516273167
431	431	tqIL19	QB8PLA	finngen_R12_AD_LO_EXMORE	ATP8B4	Simple mode	4	0.0526554295524806	0.100393463772485	0.636224565085441	-0.144116	0.249426618546552	1.05406638241305	0.865787519178341	1.28328939135986
432	432	tqIL19	QB8PLA	finngen_R12_AD_LO_EXMORE	ATP8B4	Weighted mode	4	0.0370028440839149	0.0365872168446486	0.38633156621511	-0.0347081	0.108713789099426	1.03769597212838	0.965887316720257	1.11484322439171
433	433	tqIL19	qzfgSH	finngen_R12_I9_HEARTFAIL_AND_OVERWEIGHT	ATP8B4	MR Egger	4	0.0437027155984305	0.0450253277719169	0.434123247127611	-0.0445469	0.131952358031387	1.04467174410658	0.956430716774531	1.1410539559155
434	434	tqIL19	qzfgSH	finngen_R12_I9_HEARTFAIL_AND_OVERWEIGHT	ATP8B4	Weighted median	4	0.035865488226623	0.0218901351184159	0.101331700114742	-0.00703918	0.0787701530587181	1.03651641345253	0.99298554036845	1.08195560930107
435	435	tqIL19	qzfgSH	finngen_R12_I9_HEARTFAIL_AND_OVERWEIGHT	ATP8B4	Inverse variance weighted	4	0.0314440671997303	0.026340059122429	0.232566541282854	-0.0201824	0.0830705830796911	1.03194365448309	0.980019853665646	1.08661850272192
436	436	tqIL19	qzfgSH	finngen_R12_I9_HEARTFAIL_AND_OVERWEIGHT	ATP8B4	Simple mode	4	0.0383237174889343	0.0637611518638575	0.590185407773014	-0.0866481	0.163295575142095	1.03906754277664	0.916999694236897	1.17738464389605
437	437	tqIL19	qzfgSH	finngen_R12_I9_HEARTFAIL_AND_OVERWEIGHT	ATP8B4	Weighted mode	4	0.0383237174889343	0.0229562400995697	0.193625586224781	-0.00667051	0.0833179480840909	1.03906754277664	0.993351685380471	1.08688732736016
438	438	tqIL19	rDNn1J	finngen_R12_VD_MX	ATP8B4	MR Egger	4	0.0314780267147558	0.185845372299867	0.881081878881999	-0.332779	0.395734956422495	1.03197869938418	0.716928687420893	1.4854755496169
439	439	tqIL19	rDNn1J	finngen_R12_VD_MX	ATP8B4	Weighted median	4	-0.0813339	0.137741313137393	0.554866656449248	-0.351307	0.188639024062611	0.921885776567191	0.703767717897964	1.20760495746426
440	440	tqIL19	rDNn1J	finngen_R12_VD_MX	ATP8B4	Inverse variance weighted	4	-0.103239	0.128948136671173	0.423349337085711	-0.355977	0.149499371500889	0.901911412206007	0.700488504157282	1.16125274096545
441	441	tqIL19	rDNn1J	finngen_R12_VD_MX	ATP8B4	Simple mode	4	-0.0787644	0.302783439831552	0.811592189913302	-0.67222	0.514691100499122	0.924257615476753	0.510573853116248	1.67312159553983
442	442	tqIL19	rDNn1J	finngen_R12_VD_MX	ATP8B4	Weighted mode	4	-0.0715321	0.12891153452789	0.61765679829174	-0.324199	0.181134537398454	0.930966420765849	0.723106562777173	1.19857642180002
443	443	tqIL19	RfrHbd	finngen_R12_I9_HYPTENSESS	ATP8B4	MR Egger	4	0.010770259916409	0.0187917747513511	0.624403465049329	-0.0260616	0.0476021384290572	1.01082846794993	0.974275054297926	1.04875331366697
444	444	tqIL19	RfrHbd	finngen_R12_I9_HYPTENSESS	ATP8B4	Weighted median	4	0.00822752019855736	0.0110892725758782	0.458126677763051	-0.0135075	0.0299624944472786	1.00826145925711	0.986583362248451	1.03041588691141
445	445	tqIL19	RfrHbd	finngen_R12_I9_HYPTENSESS	ATP8B4	Inverse variance weighted	4	0.00681420802609657	0.010890930006611	0.531526604570713	-0.014532	0.0281604308390542	1.00683747756608	0.985573065315675	1.02856068403912
446	446	tqIL19	RfrHbd	finngen_R12_I9_HYPTENSESS	ATP8B4	Simple mode	4	0.0136584638465286	0.0308638406679869	0.688061558879781	-0.0468347	0.0741515915557829	1.0137521667906	0.954245155756514	1.07697005268828
447	447	tqIL19	RfrHbd	finngen_R12_I9_HYPTENSESS	ATP8B4	Weighted mode	4	0.00832806086841445	0.0112293867452603	0.512092675323469	-0.0136815	0.0303376588891245	1.00836283563575	0.98641162970454	1.03080253483623
448	448	tqIL19	rWEO1P	finngen_R12_I9_STR_EMBOLIC	ATP8B4	MR Egger	4	-0.00167558	0.111286641327526	0.989354126279365	-0.219797	0.21644624168033	0.998325827670993	0.802681410904183	1.2416563342015
449	449	tqIL19	rWEO1P	finngen_R12_I9_STR_EMBOLIC	ATP8B4	Weighted median	4	0.0511533034562603	0.0704485693454639	0.467772272175375	-0.0869259	0.18923249937337	1.0524842303863	0.91674503083413	1.2083218539008
450	450	tqIL19	rWEO1P	finngen_R12_I9_STR_EMBOLIC	ATP8B4	Inverse variance weighted	4	0.0594202538373352	0.071398811299954	0.405278966564982	-0.0805214	0.199361923985245	1.06122112929226	0.922635143931378	1.22062365894453
451	451	tqIL19	rWEO1P	finngen_R12_I9_STR_EMBOLIC	ATP8B4	Simple mode	4	0.0365032089030157	0.19087617692001	0.860548451870667	-0.337614	0.410620515666236	1.03717763221484	0.713470564597492	1.50775307930702
452	452	tqIL19	rWEO1P	finngen_R12_I9_STR_EMBOLIC	ATP8B4	Weighted mode	4	0.0508022920061233	0.0692680428539801	0.516420040605302	-0.0849631	0.186567655999924	1.05211486120054	0.918546203860699	1.2051061519894
453	453	tqIL19	SAZEYj	finngen_R12_F5_DEMENTIA_INCLAVO	ATP8B4	MR Egger	4	-0.0134747	0.0445681980425204	0.790938716468444	-0.100828	0.0738789990020363	0.986615707804553	0.904088217767977	1.07667651868072
454	454	tqIL19	SAZEYj	finngen_R12_F5_DEMENTIA_INCLAVO	ATP8B4	Weighted median	4	0.0142640277671275	0.0206485035203177	0.489689971294103	-0.026207	0.0547350946669502	1.0143662444401	0.974133384997937	1.05626076850009
455	455	tqIL19	SAZEYj	finngen_R12_F5_DEMENTIA_INCLAVO	ATP8B4	Inverse variance weighted	4	0.020410975822329	0.0314393994137675	0.516198469255728	-0.0412102	0.0820321986733134	1.0206207042798	0.959627349937778	1.08549076062925
456	456	tqIL19	SAZEYj	finngen_R12_F5_DEMENTIA_INCLAVO	ATP8B4	Simple mode	4	0.0101840176776313	0.0467235604967243	0.841441911486707	-0.0813942	0.101762196251211	1.01023605127267	0.921830270380842	1.10712016309614
457	457	tqIL19	SAZEYj	finngen_R12_F5_DEMENTIA_INCLAVO	ATP8B4	Weighted mode	4	0.0143922549031568	0.0210428158389747	0.543100493658582	-0.0268517	0.0556361739475473	1.01449632205807	0.973505636609208	1.05721297213455
458	458	tqIL19	SNQTT5	finngen_R12_I9_CVD_HARD	ATP8B4	MR Egger	4	0.017552999074708	0.0203736879995401	0.479732884470201	-0.0223794	0.0574854275538067	1.01770795830158	0.977869132349564	1.05916983584683
459	459	tqIL19	SNQTT5	finngen_R12_I9_CVD_HARD	ATP8B4	Weighted median	4	0.0243619398763939	0.0126987693466528	0.0550541177214582	-0.000527648	0.0492515277958334	1.02466111650102	0.999472491138702	1.05048454357452
460	460	tqIL19	SNQTT5	finngen_R12_I9_CVD_HARD	ATP8B4	Inverse variance weighted	4	0.0262415010406117	0.012700030704185	0.0388044147368177	0.00134944086040917	0.0511335612208143	1.02658884081245	1.00135035176542	1.05246345219992
461	461	tqIL19	SNQTT5	finngen_R12_I9_CVD_HARD	ATP8B4	Simple mode	4	0.00376661150550647	0.0299169244598416	0.90777299169134	-0.0548706	0.0624037834467961	1.0037737141014	0.946607668507905	1.0643920418573
462	462	tqIL19	SNQTT5	finngen_R12_I9_CVD_HARD	ATP8B4	Weighted mode	4	0.024141685282796	0.0130219437365012	0.160796822268742	-0.00138132	0.0496646950063384	1.02443545503563	0.998619629148736	1.05091865901802
463	463	tqIL19	tbQnnI	finngen_R12_I9_HYPTENSEC	ATP8B4	MR Egger	4	0.0642389947275949	0.0739934483747335	0.476826839166075	-0.0807882	0.209266153542073	1.06634721967315	0.922389065880237	1.23277306178769
464	464	tqIL19	tbQnnI	finngen_R12_I9_HYPTENSEC	ATP8B4	Weighted median	4	0.0198673854093352	0.0542446802564632	0.71417480434681	-0.0864522	0.126186958712003	1.02006605541421	0.917179400015694	1.13449425204109
465	465	tqIL19	tbQnnI	finngen_R12_I9_HYPTENSEC	ATP8B4	Inverse variance weighted	4	0.00358770008916262	0.0512195448702299	0.94415742211291	-0.0968026	0.103978008034813	1.0035941435886	0.907735168240695	1.10957605288933
466	466	tqIL19	tbQnnI	finngen_R12_I9_HYPTENSEC	ATP8B4	Simple mode	4	-0.306218	0.163715502894848	0.158186720490258	-0.6271	0.0146646308617986	0.736226285183558	0.53413848390582	1.01477268410181
467	467	tqIL19	tbQnnI	finngen_R12_I9_HYPTENSEC	ATP8B4	Weighted mode	4	0.0211502964024625	0.0542617838400518	0.722722119749226	-0.0852028	0.127503392728964	1.02137554917278	0.918326029066874	1.13598872233647
468	468	tqIL19	tM4mij	finngen_R12_I9_STENOSIS	ATP8B4	Inverse variance weighted	2	0.0645218625315112	0.559012943619539	0.908111392685488	-1.03114	1.16018723202581	1.06664889763487	0.356598953947639	3.19053058970204
469	469	tqIL19	unrPUB	finngen_R12_OSTPOPATFRACTURE	ATP8B4	MR Egger	4	0.127353553342345	0.189559626850384	0.570897548982528	-0.244183	0.498890421969097	1.13581851923499	0.783344022167907	1.64689290034645
470	470	tqIL19	unrPUB	finngen_R12_OSTPOPATFRACTURE	ATP8B4	Weighted median	4	0.10143771743177	0.135730779573069	0.45485534475615	-0.164595	0.367470045394984	1.10676098432874	0.848237500947112	1.44407654113927
471	471	tqIL19	unrPUB	finngen_R12_OSTPOPATFRACTURE	ATP8B4	Inverse variance weighted	4	0.0937442152373648	0.131201656313759	0.474915079532022	-0.163411	0.350899461612332	1.09827878700736	0.849242051739857	1.42034451958562
472	472	tqIL19	unrPUB	finngen_R12_OSTPOPATFRACTURE	ATP8B4	Simple mode	4	0.0121285774247841	0.325492618487472	0.97261679700672	-0.625837	0.650094109660229	1.0122024268809	0.534813626312676	1.91572110839335
473	473	tqIL19	unrPUB	finngen_R12_OSTPOPATFRACTURE	ATP8B4	Weighted mode	4	0.106620222863205	0.14179537769186	0.506709210737271	-0.171299	0.384539163139251	1.11251166774419	0.842569845591329	1.46893722501822
474	474	tqIL19	UXqrFn	finngen_R12_I9_STR	ATP8B4	MR Egger	4	0.0202947869889326	0.0305668649963223	0.575023232784602	-0.0396163	0.0802058423817242	1.02050212643967	0.961158195164506	1.08351007701666
475	475	tqIL19	UXqrFn	finngen_R12_I9_STR	ATP8B4	Weighted median	4	0.0295321256654552	0.0175369436730522	0.0921826327845934	-0.00484028	0.0639045352646376	1.02997252349312	0.995171411363424	1.06599062939056
476	476	tqIL19	UXqrFn	finngen_R12_I9_STR	ATP8B4	Inverse variance weighted	4	0.028803515976059	0.0179098264390086	0.107779976808948	-0.00629974	0.0639067757965159	1.02922234885813	0.993720057937982	1.06599301777922
477	477	tqIL19	UXqrFn	finngen_R12_I9_STR	ATP8B4	Simple mode	4	0.103377728521932	0.0524815004053911	0.143475668330518	0.000513987727365356	0.206241469316498	1.10891019698662	1.00051411984169	1.22904994601723
478	478	tqIL19	UXqrFn	finngen_R12_I9_STR	ATP8B4	Weighted mode	4	0.0279799762369462	0.0168122594214947	0.194648909697497	-0.00497205	0.0609320047030758	1.02837509227608	0.995040287962005	1.06282664451695
479	479	tqIL19	vi3zIB	finngen_R12_H7_AMD	ATP8B4	MR Egger	4	0.053906957507297	0.0444471943732837	0.349008004524716	-0.0332095	0.141023458478933	1.05538640180516	0.967335839447456	1.15145165897241
480	480	tqIL19	vi3zIB	finngen_R12_H7_AMD	ATP8B4	Weighted median	4	0.0435448279005695	0.0296729295687987	0.142241887032868	-0.0146141	0.101703769855415	1.04450681631026	0.985492153810462	1.10705547994492
481	481	tqIL19	vi3zIB	finngen_R12_H7_AMD	ATP8B4	Inverse variance weighted	4	0.0442550620832126	0.0280895294192686	0.115141008805772	-0.0108004	0.0993105397449791	1.04524892425923	0.989257699499279	1.10440920926678
482	482	tqIL19	vi3zIB	finngen_R12_H7_AMD	ATP8B4	Simple mode	4	-0.00218038	0.0756060103519813	0.978804433440356	-0.150368	0.146007400681036	0.997821995692106	0.860391156587379	1.15720475212237
483	483	tqIL19	vi3zIB	finngen_R12_H7_AMD	ATP8B4	Weighted mode	4	0.0433515309049682	0.0294952914982683	0.237964787043332	-0.0144592	0.101162302241574	1.04430493579286	0.985644792369942	1.10645620751375
484	484	tqIL19	ViuSjf	finngen_R12_I9_TIA	ATP8B4	MR Egger	4	0.0456124571734401	0.0282779309088805	0.248078331726627	-0.00981229	0.101037201754846	1.0466687033997	0.990235696013502	1.10631779796138
485	485	tqIL19	ViuSjf	finngen_R12_I9_TIA	ATP8B4	Weighted median	4	0.0286339586457419	0.0191309137859906	0.134461539572514	-0.00886263	0.0661305496662834	1.02904785145843	0.99117652498702	1.06836618291084
486	486	tqIL19	ViuSjf	finngen_R12_I9_TIA	ATP8B4	Inverse variance weighted	4	0.0238364577860932	0.0195900116213473	0.223693304166802	-0.01456	0.0622328805639339	1.02412281688147	0.985545518731537	1.06421014973224
487	487	tqIL19	ViuSjf	finngen_R12_I9_TIA	ATP8B4	Simple mode	4	0.00805431771237033	0.0547607687597773	0.892395757912327	-0.0992768	0.115385424481534	1.00808684098824	0.905492043045959	1.12230591839896
488	488	tqIL19	ViuSjf	finngen_R12_I9_TIA	ATP8B4	Weighted mode	4	0.030157588546599	0.020574363566931	0.238959198041873	-0.0101682	0.0704833411377838	1.03061693458176	0.98988335696288	1.07302669387797
489	489	tqIL19	ylbQ1V	finngen_R12_DRY_AMD	ATP8B4	MR Egger	4	0.0291230564400785	0.0780294234182935	0.744822420608717	-0.123815	0.182060726339934	1.02955127959561	0.883543622796167	1.19968704427114
490	490	tqIL19	ylbQ1V	finngen_R12_DRY_AMD	ATP8B4	Weighted median	4	0.0164005046213869	0.0341332188455648	0.630882463238611	-0.0505006	0.083301613558694	1.01653573114693	0.950753354116765	1.08686957371651
491	491	tqIL19	ylbQ1V	finngen_R12_DRY_AMD	ATP8B4	Inverse variance weighted	4	0.0139100423180378	0.0449365908741044	0.756904527571776	-0.0741657	0.101985760431282	1.01400723709496	0.928517848164528	1.10736770317716
492	492	tqIL19	ylbQ1V	finngen_R12_DRY_AMD	ATP8B4	Simple mode	4	0.0997609861567953	0.109437763560431	0.429203295800839	-0.114737	0.31425900273524	1.1049067984925	0.891600576908873	1.36924432865156
493	493	tqIL19	ylbQ1V	finngen_R12_DRY_AMD	ATP8B4	Weighted mode	4	0.017935173190334	0.0341387854697805	0.635688099854643	-0.0489768	0.0848471927111038	1.01809697427169	0.952203176440978	1.08855071550522
494	494	tqIL19	Yrc0pK	finngen_R12_F5_DEMINOTH	ATP8B4	MR Egger	4	0.150881503059677	0.105758692885945	0.289802510010838	-0.0564055	0.358168541116129	1.16285885470103	0.945155764420499	1.43070673307028
495	495	tqIL19	Yrc0pK	finngen_R12_F5_DEMINOTH	ATP8B4	Weighted median	4	0.148322693680373	0.0752568752001699	0.0487369594758313	0.000819218288040158	0.295826169072706	1.15988712422418	1.00081955393899	1.34423646664985
496	496	tqIL19	Yrc0pK	finngen_R12_F5_DEMINOTH	ATP8B4	Inverse variance weighted	4	0.147585250604708	0.0732353046307841	0.0438816028393595	0.00404405352837123	0.291126447681045	1.15903208880459	1.00405224174699	1.33793375187468
497	497	tqIL19	Yrc0pK	finngen_R12_F5_DEMINOTH	ATP8B4	Simple mode	4	0.160930377619353	0.155537768382115	0.37691303565986	-0.143924	0.465784403648299	1.17460318729678	0.865953862489822	1.59326346052757
498	498	tqIL19	Yrc0pK	finngen_R12_F5_DEMINOTH	ATP8B4	Weighted mode	4	0.148031073338104	0.074778757589405	0.142114503098899	0.00146470846287017	0.294597438213338	1.15954892685903	1.00146578167223	1.34258577615585
499	499	tqIL19	YUsgjH	finngen_R12_PD_DEMENTIA_EXMORE	ATP8B4	MR Egger	4	1.24001000240834e-05	0.156441728934609	0.999943952327423	-0.306613	0.306638188811858	1.00001240017691	0.735935066792625	1.35884923226435
500	500	tqIL19	YUsgjH	finngen_R12_PD_DEMENTIA_EXMORE	ATP8B4	Weighted median	4	0.0638300475588777	0.109156693821415	0.558711695750232	-0.150117	0.277777167448851	1.06591122915142	0.860607217234037	1.32019198268252
501	501	tqIL19	YUsgjH	finngen_R12_PD_DEMENTIA_EXMORE	ATP8B4	Inverse variance weighted	4	0.0886763168877413	0.108363892876994	0.413174614936937	-0.123717	0.301069546926649	1.09272690183281	0.883629949497789	1.3513033172628
502	502	tqIL19	YUsgjH	finngen_R12_PD_DEMENTIA_EXMORE	ATP8B4	Simple mode	4	0.0971232063291022	0.244859632889173	0.71815756586772	-0.382802	0.577048086791881	1.10199613815618	0.681948133829723	1.78077397424826
503	503	tqIL19	YUsgjH	finngen_R12_PD_DEMENTIA_EXMORE	ATP8B4	Weighted mode	4	0.0628404657474458	0.117888656953461	0.630960066899629	-0.168221	0.293902233376229	1.06485694452293	0.84516677698952	1.34165272839727
504	504	tqIL19	ZLI5r2	finngen_R12_VD_U	ATP8B4	MR Egger	4	-0.313275	0.129079506998399	0.135984068867785	-0.56627	-0.0602788	0.731049119842363	0.567638526531003	0.94150201341752
505	505	tqIL19	ZLI5r2	finngen_R12_VD_U	ATP8B4	Weighted median	4	-0.139474	0.0751278406664406	0.0633847163579686	-0.286724	0.00777699413739152	0.869816009033572	0.750718792604501	1.00780731350318
506	506	tqIL19	ZLI5r2	finngen_R12_VD_U	ATP8B4	Inverse variance weighted	4	-0.106749	0.135795315235983	0.431807227566252	-0.372908	0.159409731868527	0.898751153953392	0.688728659176659	1.17281838931776
507	507	tqIL19	ZLI5r2	finngen_R12_VD_U	ATP8B4	Simple mode	4	0.042057344175356	0.187501978309754	0.836929474716228	-0.325447	0.409561221662474	1.04295428438937	0.722204793132378	1.50615677114006
508	508	tqIL19	ZLI5r2	finngen_R12_VD_U	ATP8B4	Weighted mode	4	-0.150677	0.0804889430020964	0.157937224716343	-0.308435	0.00708140459520704	0.860125539961349	0.734595514269562	1.00710653703002
509	1	f8qoUT	0FF1Q2	finngen_R12_I9_HYPTENSHD	ATP8B4	MR Egger	4	0.0637621372724728	0.042000232775783	0.268292344014827	-0.0185583	0.146082593513007	1.0658388452724	0.981612826275412	1.15729176889633
510	2	f8qoUT	0FF1Q2	finngen_R12_I9_HYPTENSHD	ATP8B4	Weighted median	4	0.0645392586624324	0.0293545781578429	0.0279056905709464	0.00700428547306035	0.122074231851804	1.06666745336014	1.00702887285271	1.12983796863213
511	3	f8qoUT	0FF1Q2	finngen_R12_I9_HYPTENSHD	ATP8B4	Inverse variance weighted	4	0.0664265370637689	0.0290911972464857	0.0224074296916129	0.00940779046065696	0.123445283666881	1.0686824526405	1.00945218282347	1.1313880974404
512	4	f8qoUT	0FF1Q2	finngen_R12_I9_HYPTENSHD	ATP8B4	Simple mode	4	0.0388158940296975	0.0642132437871986	0.588177558439333	-0.0870421	0.164673851852607	1.03957907331681	0.916638537528315	1.17900852455142
513	5	f8qoUT	0FF1Q2	finngen_R12_I9_HYPTENSHD	ATP8B4	Weighted mode	4	0.0642820338977739	0.0304764304904887	0.125457955177427	0.00454823013641599	0.124015837659132	1.06639311536026	1.00455858903403	1.13203379962265
514	6	f8qoUT	1iSJxB	finngen_R12_H8_HL_SEN_NAS	ATP8B4	MR Egger	4	-0.00745424	0.0311929885991678	0.833383534095882	-0.0685925	0.0536840172647154	0.992573473555349	0.933707090029535	1.05515113993037
515	7	f8qoUT	1iSJxB	finngen_R12_H8_HL_SEN_NAS	ATP8B4	Weighted median	4	0.0172226721477619	0.0157324250223619	0.273637323019047	-0.0136129	0.0480582251915912	1.01737183747712	0.986479355359004	1.04923174526536
516	8	f8qoUT	1iSJxB	finngen_R12_H8_HL_SEN_NAS	ATP8B4	Inverse variance weighted	4	0.0265516569960693	0.0258080095807965	0.303566805732748	-0.024032	0.0771353557744305	1.02690729283757	0.976254428324902	1.08018827621854
517	9	f8qoUT	1iSJxB	finngen_R12_H8_HL_SEN_NAS	ATP8B4	Simple mode	4	0.0456506357117352	0.0809438667676608	0.612179829753417	-0.112999	0.20430061457635	1.0467086644437	0.893151246779647	1.22666685197139
518	10	f8qoUT	1iSJxB	finngen_R12_H8_HL_SEN_NAS	ATP8B4	Weighted mode	4	0.016730918553581	0.0156132244152301	0.362447714110833	-0.013871	0.0473328384074319	1.0168716642105	0.986224757768891	1.04847092240261
519	11	f8qoUT	24Vxeh	finngen_R12_BMI_IRN	ATP8B4	MR Egger	4	0.0066681841209388	0.0222645544546259	0.792818145302168	-0.0369703	0.0503067108520056	1.00669046595961	0.96370471589172	1.05159358208209
520	12	f8qoUT	24Vxeh	finngen_R12_BMI_IRN	ATP8B4	Weighted median	4	0.00630503891098003	0.0045356107920265	0.164492733074406	-0.00258476	0.015194836063352	1.00632495750932	0.997418579369933	1.01531086451774
521	13	f8qoUT	24Vxeh	finngen_R12_BMI_IRN	ATP8B4	Inverse variance weighted	4	0.00677169402986153	0.0125862567013424	0.590561255487136	-0.0178974	0.0314407571644926	1.00679467379123	0.98226183759709	1.03194023871889
522	14	f8qoUT	24Vxeh	finngen_R12_BMI_IRN	ATP8B4	Simple mode	4	0.0329952400077398	0.0276881282585871	0.319068736298227	-0.0212735	0.0872639713945706	1.03354561956045	0.978951193242651	1.09118468324683
523	15	f8qoUT	24Vxeh	finngen_R12_BMI_IRN	ATP8B4	Weighted mode	4	0.0064381253551122	0.00458861239090742	0.255184274739118	-0.00255555	0.0154318056412907	1.00645889463197	0.99744770771955	1.01555149081421
524	16	f8qoUT	2g5cOg	finngen_R12_SPONDYLOPATHY_FG	ATP8B4	MR Egger	4	-0.00796696	0.0626746499087251	0.910476220171015	-0.130809	0.114875353309539	0.992064691605502	0.877385098292438	1.12173360847563
525	17	f8qoUT	2g5cOg	finngen_R12_SPONDYLOPATHY_FG	ATP8B4	Weighted median	4	-0.0206409	0.0379544288671687	0.58655504838159	-0.0950316	0.0537497352417126	0.979571	0.90934417516952	1.05522048460728
526	18	f8qoUT	2g5cOg	finngen_R12_SPONDYLOPATHY_FG	ATP8B4	Inverse variance weighted	4	-0.01991	0.0375726875773343	0.596177022856848	-0.0935525	0.0537324705658095	0.980286898014062	0.910690237048732	1.05520226672487
527	19	f8qoUT	2g5cOg	finngen_R12_SPONDYLOPATHY_FG	ATP8B4	Simple mode	4	-0.0335516	0.10846626125848	0.77731169522012	-0.246146	0.179042225809954	0.967004967754955	0.781808449192794	1.19607124817881
528	20	f8qoUT	2g5cOg	finngen_R12_SPONDYLOPATHY_FG	ATP8B4	Weighted mode	4	-0.0196073	0.0386410461016568	0.646809818230069	-0.0953438	0.0561291375666333	0.98058366037126	0.909060379287616	1.05773426814687
529	21	f8qoUT	3nyak3	finngen_R12_I9_ANGIO	ATP8B4	MR Egger	4	0.0247905985527086	0.0626075640088534	0.730377456565321	-0.0979202	0.147501424010061	1.0251004405322	0.906721232828293	1.15893493516358
530	22	f8qoUT	3nyak3	finngen_R12_I9_ANGIO	ATP8B4	Weighted median	4	0.0328760294187375	0.0249589506350076	0.187770256089481	-0.0160435	0.0817955726633524	1.03342241732203	0.984084497842125	1.08523393566864
531	23	f8qoUT	3nyak3	finngen_R12_I9_ANGIO	ATP8B4	Inverse variance weighted	4	0.0324415225606987	0.0356663987669697	0.363042873063737	-0.0374646	0.102347664143959	1.03297348573344	0.963228497083661	1.10776853618734
532	24	f8qoUT	3nyak3	finngen_R12_I9_ANGIO	ATP8B4	Simple mode	4	0.109411944829984	0.0903873590260105	0.312765396705715	-0.0677473	0.286571168520965	1.11562183033997	0.934496610785397	1.33185295052603
533	25	f8qoUT	3nyak3	finngen_R12_I9_ANGIO	ATP8B4	Weighted mode	4	0.0325979548595965	0.0228987334368857	0.249752437484649	-0.0122836	0.0774794723958925	1.03313508879016	0.987791572322838	1.08056005092195
534	26	f8qoUT	8CpFF3	finngen_R12_H7_CATARACTSENILE	ATP8B4	MR Egger	4	-0.0125098	0.0213559696293719	0.617322494245348	-0.0543675	0.0293478900850878	0.987568112019527	0.947083978885862	1.02978278338647
535	27	f8qoUT	8CpFF3	finngen_R12_H7_CATARACTSENILE	ATP8B4	Weighted median	4	0.00043279683996603	0.0135633310206215	0.974544356135568	-0.0261513	0.0270169256403841	1.00043289051003	0.974187652725739	1.02738519176862
536	28	f8qoUT	8CpFF3	finngen_R12_H7_CATARACTSENILE	ATP8B4	Inverse variance weighted	4	0.00278057391508292	0.0147475949121327	0.85045004730068	-0.0261247	0.0316858599428629	1.00278444329627	0.974213585797905	1.03219320113814
537	29	f8qoUT	8CpFF3	finngen_R12_H7_CATARACTSENILE	ATP8B4	Simple mode	4	-0.00134817	0.032048200290469	0.96908850507411	-0.0641626	0.0614663018414039	0.99865273764598	0.93785245171056	1.06339466148306
538	30	f8qoUT	8CpFF3	finngen_R12_H7_CATARACTSENILE	ATP8B4	Weighted mode	4	-0.000476486	0.014721756913028	0.976213022416048	-0.0293311	0.0283781571654214	0.999523627117496	0.97109485264777	1.0287846531594
539	31	f8qoUT	abmUkZ	finngen_R12_ST19_FRACT_INVOLVI_MULTIPLE_BODY_REGIONS	ATP8B4	MR Egger	4	-0.540891	0.488313040563532	0.383382376684218	-1.49798	0.416202844811879	0.582229421043135	0.223580382980077	1.51619338964291
540	32	f8qoUT	abmUkZ	finngen_R12_ST19_FRACT_INVOLVI_MULTIPLE_BODY_REGIONS	ATP8B4	Weighted median	4	-0.370435	0.32020426151983	0.247324794052644	-0.998036	0.257165113243902	0.690433761301195	0.368602816790253	1.29325864326146
541	33	f8qoUT	abmUkZ	finngen_R12_ST19_FRACT_INVOLVI_MULTIPLE_BODY_REGIONS	ATP8B4	Inverse variance weighted	4	-0.348367	0.338156833363881	0.302919211212695	-1.01115	0.314420443880455	0.705839821108782	0.363798788545163	1.3694653988685
542	34	f8qoUT	abmUkZ	finngen_R12_ST19_FRACT_INVOLVI_MULTIPLE_BODY_REGIONS	ATP8B4	Simple mode	4	-0.43441	0.859900081938738	0.6482047353726	-2.11981	1.25099452634596	0.647646902784425	0.1200539810994	3.49381592218066
543	35	f8qoUT	abmUkZ	finngen_R12_ST19_FRACT_INVOLVI_MULTIPLE_BODY_REGIONS	ATP8B4	Weighted mode	4	-0.378223	0.348628006645064	0.357367869923232	-1.06153	0.305087691719061	0.685077573391133	0.345925	1.35674397300112
544	36	f8qoUT	AxHLod	finngen_R12_N14_UNSPECKIDCONTR	ATP8B4	MR Egger	4	-0.617401	0.561127259926113	0.385940075036864	-1.71721	0.482408392247368	0.539344353548996	0.179566356250176	1.61997123392038
545	37	f8qoUT	AxHLod	finngen_R12_N14_UNSPECKIDCONTR	ATP8B4	Weighted median	4	-0.488452	0.193335315035423	0.0115222131287899	-0.867389	-0.109515	0.613575594159726	0.420046851797639	0.896269090310503
546	38	f8qoUT	AxHLod	finngen_R12_N14_UNSPECKIDCONTR	ATP8B4	Inverse variance weighted	4	-0.485452	0.318166614215692	0.127064764726646	-1.10906	0.138154436923166	0.615418886395546	0.329869324007243	1.14815285377678
547	39	f8qoUT	AxHLod	finngen_R12_N14_UNSPECKIDCONTR	ATP8B4	Simple mode	4	0.487482645309074	0.968727014138179	0.649433185370644	-1.41122	2.38618759301991	1.62821226877963	0.243845048535641	10.8719664726635
548	40	f8qoUT	AxHLod	finngen_R12_N14_UNSPECKIDCONTR	ATP8B4	Weighted mode	4	-0.504313	0.193274189083978	0.0797321012453973	-0.883131	-0.125496	0.603920242470798	0.413486443731338	0.882059532532009
549	41	f8qoUT	bgxYyG	finngen_R12_N14_PROSTHYPERPLA	ATP8B4	MR Egger	4	-0.0139334	0.0263258036585506	0.649493005631614	-0.065532	0.0376651571610904	0.986163202785833	0.936569082456665	1.03838347938825
550	42	f8qoUT	bgxYyG	finngen_R12_N14_PROSTHYPERPLA	ATP8B4	Weighted median	4	-0.00949518	0.0184109762585858	0.606039653020265	-0.0455807	0.0265903325010867	0.990549755924607	0.955442500570709	1.02694700976376
551	43	f8qoUT	bgxYyG	finngen_R12_N14_PROSTHYPERPLA	ATP8B4	Inverse variance weighted	4	-0.00819783	0.0182179901349824	0.65272081566826	-0.0439051	0.0275094272377817	0.991835677175694	0.957044782367759	1.02789130523733
552	44	f8qoUT	bgxYyG	finngen_R12_N14_PROSTHYPERPLA	ATP8B4	Simple mode	4	-0.0100875	0.0400168630852945	0.817261902648934	-0.0885205	0.0683455682979655	0.989963224662307	0.915284315182908	1.07073525671414
553	45	f8qoUT	bgxYyG	finngen_R12_N14_PROSTHYPERPLA	ATP8B4	Weighted mode	4	-0.0100875	0.0187462066628762	0.627862143821947	-0.04683	0.0266550817100255	0.989963224662307	0.954249560041563	1.02701350592303
554	46	f8qoUT	byhJdP	finngen_R12_M13_ARTHTROSIS_COX	ATP8B4	MR Egger	4	-0.0225048	0.0266636468436569	0.487515092578416	-0.0747656	0.029755900594577	0.977746497830458	0.927960979500004	1.03020303131153
555	47	f8qoUT	byhJdP	finngen_R12_M13_ARTHTROSIS_COX	ATP8B4	Weighted median	4	0.000987232534246537	0.0184687024515864	0.957369899907198	-0.0352114	0.0371858893393559	1.00098772000869	0.96540128541636	1.03788593483803
556	48	f8qoUT	byhJdP	finngen_R12_M13_ARTHTROSIS_COX	ATP8B4	Inverse variance weighted	4	0.00622870147633068	0.0212844869621447	0.769797005105962	-0.0354889	0.0479462959221344	1.0062481401757	0.965133453937204	1.04911431209485
557	49	f8qoUT	byhJdP	finngen_R12_M13_ARTHTROSIS_COX	ATP8B4	Simple mode	4	0.0385083597610568	0.0560754729244524	0.541576706757752	-0.0713996	0.148416286692983	1.03925941628207	0.931089784880452	1.15999568663468
558	50	f8qoUT	byhJdP	finngen_R12_M13_ARTHTROSIS_COX	ATP8B4	Weighted mode	4	-0.00142955	0.0186899140951612	0.943846547587796	-0.0380618	0.0352026851804107	0.998571474868685	0.962653468178298	1.03582963484087
559	51	f8qoUT	cKNIba	finngen_R12_OSTEOPOROSIS_FRACTURE_FG	ATP8B4	MR Egger	4	0.0441912103690335	0.0880446251453197	0.665530611551716	-0.128376	0.21675867565386	1.04518218545438	0.87952239225719	1.2420443304322
560	52	f8qoUT	cKNIba	finngen_R12_OSTEOPOROSIS_FRACTURE_FG	ATP8B4	Weighted median	4	0.0899935349278121	0.0633179642422187	0.155230883673263	-0.0341097	0.214096744842561	1.09416720981235	0.966465501733402	1.23874249094385
561	53	f8qoUT	cKNIba	finngen_R12_OSTEOPOROSIS_FRACTURE_FG	ATP8B4	Inverse variance weighted	4	0.108662094303237	0.0610541633550632	0.0751143439698889	-0.0110041	0.22832825447916	1.11478559428804	0.98905625739037	1.25649770874626
562	54	f8qoUT	cKNIba	finngen_R12_OSTEOPOROSIS_FRACTURE_FG	ATP8B4	Simple mode	4	0.442672050381197	0.181136861707639	0.0921828440073118	0.0876438014342247	0.797700299328169	1.55686167841768	1.09159922669138	2.22042873103903
563	55	f8qoUT	cKNIba	finngen_R12_OSTEOPOROSIS_FRACTURE_FG	ATP8B4	Weighted mode	4	0.0903202856810515	0.0642826699598827	0.254653462320248	-0.0356737	0.216314318802422	1.09452478818864	0.964955061192137	1.24149254212871
564	56	f8qoUT	dH6TxP	finngen_R12_I9_CHD	ATP8B4	MR Egger	4	0.0150597805017228	0.0217788913484205	0.560742762995244	-0.0276268	0.057746407544627	1.01517375039792	0.972751284591437	1.05944629405433
565	57	f8qoUT	dH6TxP	finngen_R12_I9_CHD	ATP8B4	Weighted median	4	0.0268197455184235	0.0151552378800105	0.076782397555343	-0.00288452	0.0565240117632441	1.02718263180226	0.997119635506306	1.05815202259102
566	58	f8qoUT	dH6TxP	finngen_R12_I9_CHD	ATP8B4	Inverse variance weighted	4	0.028601618245666	0.0145073105855915	0.0486631258768382	0.000167289497906745	0.0570359469934253	1.02901457217735	1.00016730349158	1.05869386657295
567	59	f8qoUT	dH6TxP	finngen_R12_I9_CHD	ATP8B4	Simple mode	4	0.0345729417616119	0.0379583244840652	0.429547905050642	-0.0398254	0.10897125775038	1.03517753329521	0.960957232400762	1.11513029852743
568	60	f8qoUT	dH6TxP	finngen_R12_I9_CHD	ATP8B4	Weighted mode	4	0.0258847944443204	0.0148960551197053	0.180656292052363	-0.00331147	0.0550810624789426	1.02622271510486	0.996694003291184	1.05662626394825
569	61	f8qoUT	dQw69J	finngen_R12_BRONCHITIS	ATP8B4	MR Egger	4	0.00524604960639028	0.0222199909123747	0.835333867153365	-0.0383051	0.0487972317946447	1.00525983421901	0.962419230618517	1.0500074210327
570	62	f8qoUT	dQw69J	finngen_R12_BRONCHITIS	ATP8B4	Weighted median	4	0.00397389945163796	0.0118159675759547	0.736632553755718	-0.0191854	0.0271331959005091	1.00398180585968	0.980997471396828	1.02750465305688
571	63	f8qoUT	dQw69J	finngen_R12_BRONCHITIS	ATP8B4	Inverse variance weighted	4	0.00169224416056132	0.0127139022841685	0.894112816787366	-0.023227	0.0266114926375316	1.00169367681373	0.977040666148928	1.02696874033252
572	64	f8qoUT	dQw69J	finngen_R12_BRONCHITIS	ATP8B4	Simple mode	4	0.0228801587184165	0.0318411826963869	0.524314770489735	-0.0395286	0.0852888768033348	1.02314391732147	0.961242501121695	1.08903161723535
573	65	f8qoUT	dQw69J	finngen_R12_BRONCHITIS	ATP8B4	Weighted mode	4	0.00395116076176615	0.0120158350218857	0.763901880068369	-0.0195999	0.027502197404662	1.00395897688832	0.980590952912262	1.02788387378159
574	66	f8qoUT	drkwiZ	finngen_R12_N14_CHRONKIDNEYDIS	ATP8B4	MR Egger	4	0.0156438798538152	0.048783145546844	0.778857676673145	-0.0799711	0.111258845125629	1.01576688593597	0.923143038295821	1.11768417651591
575	67	f8qoUT	drkwiZ	finngen_R12_N14_CHRONKIDNEYDIS	ATP8B4	Weighted median	4	0.00134824486505934	0.026670762143496	0.959682975526044	-0.0509264	0.0536229386663115	1.00134915415577	0.95034856711001	1.05508669474577
576	68	f8qoUT	drkwiZ	finngen_R12_N14_CHRONKIDNEYDIS	ATP8B4	Inverse variance weighted	4	-0.00511606	0.029863930642867	0.863978254303956	-0.0636494	0.0534172471189045	0.994897007788735	0.938333958334218	1.05486969464918
577	69	f8qoUT	drkwiZ	finngen_R12_N14_CHRONKIDNEYDIS	ATP8B4	Simple mode	4	0.00323786063221316	0.0663866959823083	0.964165849333145	-0.12688	0.133355784757537	1.00324310816501	0.880839311052175	1.14265646577277
578	70	f8qoUT	drkwiZ	finngen_R12_N14_CHRONKIDNEYDIS	ATP8B4	Weighted mode	4	0.00193478852390033	0.0281522215706272	0.949532140280738	-0.0532436	0.0571131428023296	1.00193666143492	0.948149047717673	1.05877559645693
579	71	f8qoUT	dXrTzT	finngen_R12_I9_ANGINA	ATP8B4	MR Egger	4	0.0043939829206104	0.0256299174350004	0.879654949151771	-0.0458407	0.0546286210932113	1.00440365061828	0.955194155236778	1.05614831062827
580	72	f8qoUT	dXrTzT	finngen_R12_I9_ANGINA	ATP8B4	Weighted median	4	0.00932226790555869	0.016634335558434	0.575190796732145	-0.023281	0.0419255656000894	1.00936585558507	0.97698788249107	1.04281685441506
581	73	f8qoUT	dXrTzT	finngen_R12_I9_ANGINA	ATP8B4	Inverse variance weighted	4	0.0124224122883016	0.0162973474117	0.44591962543263	-0.0195204	0.0443652132152336	1.01249989094337	0.980668900481007	1.04536406595285
582	74	f8qoUT	dXrTzT	finngen_R12_I9_ANGINA	ATP8B4	Simple mode	4	-0.00480351	0.0360473589877341	0.902427735599375	-0.0754563	0.0658493175076465	0.995208012276896	0.927320225979726	1.0680657662284
583	75	f8qoUT	dXrTzT	finngen_R12_I9_ANGINA	ATP8B4	Weighted mode	4	0.00923908476162192	0.0164347143717791	0.613268213389126	-0.022973	0.041451124930309	1.00928189685184	0.977288913796734	1.04232221703552
584	76	f8qoUT	e1EG53	finngen_R12_I9_CEREBATHER	ATP8B4	MR Egger	4	0.328096842175361	0.323939958339841	0.417742188525605	-0.306825	0.96301916052145	1.38832341403901	0.735779000671214	2.61959351953594
585	77	f8qoUT	e1EG53	finngen_R12_I9_CEREBATHER	ATP8B4	Weighted median	4	0.1137359049342	0.141717174703169	0.422231669421005	-0.16403	0.391501567352412	1.12045617885865	0.848716765828841	1.47920024593423
586	78	f8qoUT	e1EG53	finngen_R12_I9_CEREBATHER	ATP8B4	Inverse variance weighted	4	0.0549768563775425	0.23849955373144	0.817694437511131	-0.412482	0.522435981691164	1.05651616278135	0.662004934638582	1.68613003289413
587	79	f8qoUT	e1EG53	finngen_R12_I9_CEREBATHER	ATP8B4	Simple mode	4	0.240253334403888	0.282742879455457	0.457912075936809	-0.313923	0.794429378136584	1.27157124226386	0.730575492647491	2.21317774880879
588	80	f8qoUT	e1EG53	finngen_R12_I9_CEREBATHER	ATP8B4	Weighted mode	4	0.110828612437674	0.139999014921024	0.486389454574015	-0.163569	0.385226681682881	1.11720341567529	0.849107520655747	1.46994749384933
589	81	f8qoUT	E55iuJ	finngen_R12_M13_ARTHROPATHIES	ATP8B4	MR Egger	4	-0.0282967	0.0139684275784241	0.180042913356776	-0.0556748	-0.000918534	0.972099948727492	0.945846703640528	0.999081887877609
590	82	f8qoUT	E55iuJ	finngen_R12_M13_ARTHROPATHIES	ATP8B4	Weighted median	4	-0.0113817	0.00908102334690434	0.210078089408447	-0.0291805	0.00641709840823685	0.988682819239813	0.97124112688376	1.00643773209675
591	83	f8qoUT	E55iuJ	finngen_R12_M13_ARTHROPATHIES	ATP8B4	Inverse variance weighted	4	-0.00755491	0.0139433076147982	0.587935181145469	-0.0348838	0.0197739716254359	0.992473555310123	0.965717631703634	1.01997077163462
592	84	f8qoUT	E55iuJ	finngen_R12_M13_ARTHROPATHIES	ATP8B4	Simple mode	4	0.0803925823298532	0.0541114623768314	0.23404823040098	-0.0256659	0.186451048588443	1.08371243052539	0.974660685011283	1.20496563587322
593	85	f8qoUT	E55iuJ	finngen_R12_M13_ARTHROPATHIES	ATP8B4	Weighted mode	4	-0.0131844	0.00878795966206185	0.230517233947972	-0.0304088	0.00404002160185871	0.986902153880407	0.970048915628275	1.00404819349029
594	86	f8qoUT	EdG4mM	finngen_R12_AMN2	ATP8B4	MR Egger	4	-0.0214373	0.0740126033357624	0.799355490606577	-0.166502	0.123627369382247	0.97879081327862	0.846621093472254	1.13159412580832
595	87	f8qoUT	EdG4mM	finngen_R12_AMN2	ATP8B4	Weighted median	4	-0.0250832	0.0531657565146008	0.637074773210349	-0.129288	0.079121667790159	0.975228755011799	0.878720771600425	1.08233599948897
596	88	f8qoUT	EdG4mM	finngen_R12_AMN2	ATP8B4	Inverse variance weighted	4	-0.0271024	0.0512754858077488	0.597107855603753	-0.127602	0.0733975701312527	0.973261591904409	0.880203336290018	1.07615830027279
597	89	f8qoUT	EdG4mM	finngen_R12_AMN2	ATP8B4	Simple mode	4	-0.0457144	0.121201398482491	0.731142467963483	-0.283269	0.191840319316066	0.955314740389435	0.753316995705786	1.21147705203477
598	90	f8qoUT	EdG4mM	finngen_R12_AMN2	ATP8B4	Weighted mode	4	-0.0237855	0.0532533032213998	0.685402357137356	-0.128162	0.0805909296658718	0.976495101905209	0.879710837760944	1.08392740331793
599	91	f8qoUT	f24RQW	finngen_R12_ST19_FRACT_FOREA	ATP8B4	MR Egger	4	0.00222851475652638	0.0261412434385779	0.939829079137549	-0.0490083	0.0534653518961391	1.00223099974114	0.952173205315351	1.0549204401414
600	92	f8qoUT	f24RQW	finngen_R12_ST19_FRACT_FOREA	ATP8B4	Weighted median	4	0.0275693789406458	0.0179691338942633	0.12496494153239	-0.00765012	0.0627888813734018	1.0279529309187	0.992379064225306	1.06480201596074
601	93	f8qoUT	f24RQW	finngen_R12_ST19_FRACT_FOREA	ATP8B4	Inverse variance weighted	4	0.0347179154900995	0.0226757338583756	0.125754494664571	-0.00972652	0.0791623538525156	1.03532761772074	0.990320626760125	1.08238003637477
602	94	f8qoUT	f24RQW	finngen_R12_ST19_FRACT_FOREA	ATP8B4	Simple mode	4	0.186891854310521	0.0840513895457571	0.112671056674645	0.0221511308008367	0.351632577820205	1.20549690870587	1.02239828866711	1.42138617895572
603	95	f8qoUT	f24RQW	finngen_R12_ST19_FRACT_FOREA	ATP8B4	Weighted mode	4	0.0253535779417675	0.0198070054913199	0.29054068196296	-0.0134682	0.0641753087047544	1.02567771343306	0.986622136948985	1.06627931042222
604	96	f8qoUT	FBfZhd	finngen_R12_H7_CATARACTOTHER	ATP8B4	MR Egger	4	-0.0164704	0.0377717997835687	0.705353917310161	-0.0905031	0.0575623226585765	0.983664490591925	0.913471472453466	1.05925128395377
605	97	f8qoUT	FBfZhd	finngen_R12_H7_CATARACTOTHER	ATP8B4	Weighted median	4	0.0037080090995624	0.0208552783324092	0.858882283791694	-0.0371683	0.0445843546310844	1.00371489227029	0.963513927200018	1.04559317361692
606	98	f8qoUT	FBfZhd	finngen_R12_H7_CATARACTOTHER	ATP8B4	Inverse variance weighted	4	0.00700929812583622	0.0250039155812449	0.779225856031184	-0.0419984	0.0560169726650763	1.00703392075143	0.958871337381872	1.05761563414022
607	99	f8qoUT	FBfZhd	finngen_R12_H7_CATARACTOTHER	ATP8B4	Simple mode	4	-0.000172463	0.0495062551433727	0.997439153688428	-0.0972047	0.096859797345285	0.999827552135117	0.90737022772854	1.10170590070051
608	100	f8qoUT	FBfZhd	finngen_R12_H7_CATARACTOTHER	ATP8B4	Weighted mode	4	0.00309195043259368	0.0220793262678132	0.897503143150378	-0.0401835	0.0463674299175076	1.00309673544173	0.96061312255718	1.04745920811004
609	101	f8qoUT	fij0p8	finngen_R12_M13_FATIGFRACT	ATP8B4	MR Egger	4	0.752438815079256	0.329933913712392	0.150140281582887	0.105768344202968	1.39910928595555	2.12216928906362	1.1115643463539	4.05158955144369
610	102	f8qoUT	fij0p8	finngen_R12_M13_FATIGFRACT	ATP8B4	Weighted median	4	0.274669220151556	0.228970720560821	0.230301609989325	-0.174113	0.723451832450765	1.31609526506688	0.840201619990512	2.06153702340044
611	103	f8qoUT	fij0p8	finngen_R12_M13_FATIGFRACT	ATP8B4	Inverse variance weighted	4	0.209235591447074	0.313970746830323	0.505144297669038	-0.406147	0.824618255234508	1.23273538623599	0.66621217883504	2.28100983553868
612	104	f8qoUT	fij0p8	finngen_R12_M13_FATIGFRACT	ATP8B4	Simple mode	4	-0.643973	0.937388523738662	0.541432852969736	-2.48125	1.19330886321086	0.525201834651054	0.0836382648708189	3.29797572375358
613	105	f8qoUT	fij0p8	finngen_R12_M13_FATIGFRACT	ATP8B4	Weighted mode	4	0.328112087859389	0.247265266460919	0.276477605293042	-0.156528	0.81275201012279	1.38834458014046	0.855107715958017	2.25410277235764
614	106	f8qoUT	fKQ6ov	finngen_R12_I9_IHD	ATP8B4	MR Egger	4	0.00963098036294442	0.018261367231424	0.650581147493545	-0.0261613	0.0454232601365355	1.00967750750168	0.974177942607223	1.04647069551424
615	107	f8qoUT	fKQ6ov	finngen_R12_I9_IHD	ATP8B4	Weighted median	4	0.0225476426214814	0.0133627381931117	0.0915356933468617	-0.00364332	0.0487386094799803	1.02280376205616	0.996363304615933	1.04994586897144
616	108	f8qoUT	fKQ6ov	finngen_R12_I9_IHD	ATP8B4	Inverse variance weighted	4	0.0238665518489712	0.0126455275414135	0.059113101321147	-0.000918682	0.0486517858301417	1.02415363736167	0.999081739727036	1.04985471279628
617	109	f8qoUT	fKQ6ov	finngen_R12_I9_IHD	ATP8B4	Simple mode	4	0.0484641976581965	0.033668127359706	0.245626855628228	-0.0175253	0.11445372728322	1.04965779094058	0.982627343466522	1.12126075608214
618	110	f8qoUT	fKQ6ov	finngen_R12_I9_IHD	ATP8B4	Weighted mode	4	0.0207595934014671	0.0122843076449276	0.18962266200238	-0.00331765	0.0448368363855253	1.02097657262632	0.996687847735713	1.04585720014536
619	111	f8qoUT	Hmr4iH	finngen_R12_I9_MI_STRICT	ATP8B4	MR Egger	4	0.0227481864240727	0.0276696046108992	0.497416497783928	-0.0314842	0.0769806114614352	1.02300889958075	0.969006229215283	1.08002113615815
620	112	f8qoUT	Hmr4iH	finngen_R12_I9_MI_STRICT	ATP8B4	Weighted median	4	0.0416814369471644	0.0193934761741111	0.0316145538696525	0.00367022364590674	0.0796926502484221	1.04256230401394	1.00367696716426	1.08295417082432
621	113	f8qoUT	Hmr4iH	finngen_R12_I9_MI_STRICT	ATP8B4	Inverse variance weighted	4	0.0458177957553611	0.0202023284501455	0.0233324808033579	0.00622123199307589	0.0854143595176463	1.04688364693434	1.00624062405014	1.08916828045291
622	114	f8qoUT	Hmr4iH	finngen_R12_I9_MI_STRICT	ATP8B4	Simple mode	4	0.0408037593702771	0.0463917376721677	0.443862616082524	-0.050124	0.131731565207726	1.04164767189196	0.951111435169366	1.14080204720147
623	115	f8qoUT	Hmr4iH	finngen_R12_I9_MI_STRICT	ATP8B4	Weighted mode	4	0.0408037593702771	0.0187240456738267	0.117435274562506	0.00410462984957686	0.0775028888909774	1.04164767189196	1.00411306538031	1.08058535414733
624	116	f8qoUT	HXai0r	finngen_R12_M13_ARTHTROSIS_COX_PRIM_HIPSURG	ATP8B4	MR Egger	4	-0.00239293	0.0337058696200026	0.949862536244868	-0.0684564	0.0636705775112006	0.997609933823351	0.933834145064294	1.0657412617896
625	117	f8qoUT	HXai0r	finngen_R12_M13_ARTHTROSIS_COX_PRIM_HIPSURG	ATP8B4	Weighted median	4	-0.00302327	0.021706489404109	0.889229394511583	-0.045568	0.0395214531502447	0.996981299385059	0.955454643480029	1.04031281663272
626	118	f8qoUT	HXai0r	finngen_R12_M13_ARTHTROSIS_COX_PRIM_HIPSURG	ATP8B4	Inverse variance weighted	4	-0.00644537	0.0213484934288644	0.762718840932346	-0.0482884	0.0353976721817267	0.99357535193547	0.952858921908226	1.03603162784761
627	119	f8qoUT	HXai0r	finngen_R12_M13_ARTHTROSIS_COX_PRIM_HIPSURG	ATP8B4	Simple mode	4	0.0542215556058554	0.0543667532807338	0.392108022783179	-0.0523373	0.160780392036094	1.05571847659272	0.949008730411045	1.17442702696372
628	120	f8qoUT	HXai0r	finngen_R12_M13_ARTHTROSIS_COX_PRIM_HIPSURG	ATP8B4	Weighted mode	4	-0.00374862	0.0225884743829942	0.878747595804406	-0.048022	0.0405247851937801	0.996258392725122	0.953112785589625	1.04135711962067
629	121	f8qoUT	iwn5bB	finngen_R12_ST19_FRACT_LOWER_LEG_INCLU_ANKLE	ATP8B4	MR Egger	4	0.00763192184656977	0.0259953207040132	0.796735573155075	-0.0433189	0.0585827504264356	1.00766111919213	0.957605954380174	1.06033272504947
630	122	f8qoUT	iwn5bB	finngen_R12_ST19_FRACT_LOWER_LEG_INCLU_ANKLE	ATP8B4	Weighted median	4	0.0184833037943674	0.0185627096763127	0.319385096620227	-0.0178996	0.0548662147599403	1.01865517735128	0.9822596392323	1.05639927459055
631	123	f8qoUT	iwn5bB	finngen_R12_ST19_FRACT_LOWER_LEG_INCLU_ANKLE	ATP8B4	Inverse variance weighted	4	0.0219621016964127	0.0180002682862423	0.222427508482628	-0.0133184	0.0572426275374476	1.02220504389926	0.986769873635785	1.05891270061084
632	124	f8qoUT	iwn5bB	finngen_R12_ST19_FRACT_LOWER_LEG_INCLU_ANKLE	ATP8B4	Simple mode	4	0.0311912687401836	0.0485245866295478	0.566109846513641	-0.0639169	0.126299458534097	1.03168281368837	0.938082931234884	1.13462188962208
633	125	f8qoUT	iwn5bB	finngen_R12_ST19_FRACT_LOWER_LEG_INCLU_ANKLE	ATP8B4	Weighted mode	4	0.0175510872315753	0.0186851228725619	0.416867012763294	-0.0190718	0.0541739280617967	1.01770601260547	0.981108961618427	1.05566819651183
634	126	f8qoUT	j4FzIR	finngen_R12_BMI_IRN	ATP8B4	MR Egger	4	0.0066681841209388	0.0222645544546259	0.792818145302168	-0.0369703	0.0503067108520056	1.00669046595961	0.96370471589172	1.05159358208209
635	127	f8qoUT	j4FzIR	finngen_R12_BMI_IRN	ATP8B4	Weighted median	4	0.00630503891098003	0.00463271356234898	0.173519436438213	-0.00277508	0.015385157493184	1.00632495750932	0.997228767302991	1.01550411832278
636	128	f8qoUT	j4FzIR	finngen_R12_BMI_IRN	ATP8B4	Inverse variance weighted	4	0.00677169402986153	0.0125862567013424	0.590561255487136	-0.0178974	0.0314407571644926	1.00679467379123	0.98226183759709	1.03194023871889
637	129	f8qoUT	j4FzIR	finngen_R12_BMI_IRN	ATP8B4	Simple mode	4	0.0329952400077398	0.0285826311253352	0.331954085316492	-0.0230267	0.0890171970133968	1.03354561956045	0.977236374602314	1.09309945421065
638	130	f8qoUT	j4FzIR	finngen_R12_BMI_IRN	ATP8B4	Weighted mode	4	0.0064381253551122	0.00483752776994816	0.275339635327838	-0.00304343	0.0159196797842106	1.00645889463197	0.996961197461577	1.01604707300842
639	131	f8qoUT	jhGvsj	finngen_R12_M13_ARTHINOTH	ATP8B4	MR Egger	4	0.125180991671674	0.115814278218767	0.392755670481731	-0.101815	0.352176976980458	1.13335356206055	0.903196633336922	1.4221601910646
640	132	f8qoUT	jhGvsj	finngen_R12_M13_ARTHINOTH	ATP8B4	Weighted median	4	0.0923118518111954	0.0817900120687038	0.259047807093729	-0.0679966	0.252620275465855	1.09670677875345	0.934263676373852	1.28739432879596
641	133	f8qoUT	jhGvsj	finngen_R12_M13_ARTHINOTH	ATP8B4	Inverse variance weighted	4	0.0866146896280938	0.0801732381131849	0.27998895155746	-0.0705249	0.243754236329936	1.09047642688199	0.931904574817155	1.27603068996483
642	134	f8qoUT	jhGvsj	finngen_R12_M13_ARTHINOTH	ATP8B4	Simple mode	4	0.10694521762388	0.188578524605401	0.61029886544896	-0.262669	0.476559125850465	1.11287328696639	0.768996630921323	1.61052324944462
643	135	f8qoUT	jhGvsj	finngen_R12_M13_ARTHINOTH	ATP8B4	Weighted mode	4	0.0942613224398483	0.0814881137009721	0.331120339573005	-0.0654554	0.253978025293754	1.09884686174357	0.936640838353644	1.28914347540736
644	136	f8qoUT	jktASz	finngen_R12_E4_TESTICDYSNAS	ATP8B4	MR Egger	4	-0.350086	0.350310097236497	0.422896560970018	-1.03669	0.336522269459743	0.704627826578282	0.354625380919158	1.40007004772627
645	137	f8qoUT	jktASz	finngen_R12_E4_TESTICDYSNAS	ATP8B4	Weighted median	4	-0.417777	0.261055787139928	0.109524087583421	-0.929446	0.0938923956488131	0.658509094378034	0.394772239225589	1.09844154246819
646	138	f8qoUT	jktASz	finngen_R12_E4_TESTICDYSNAS	ATP8B4	Inverse variance weighted	4	-0.423083	0.24263221840465	0.0812077672645955	-0.898642	0.0524762752039986	0.655024347115433	0.407122147872804	1.05387755875185
647	139	f8qoUT	jktASz	finngen_R12_E4_TESTICDYSNAS	ATP8B4	Simple mode	4	-1.29396	0.576157076223672	0.110361137597391	-2.42323	-0.164696	0.274181728088532	0.0886346848921183	0.848151263911117
648	140	f8qoUT	jktASz	finngen_R12_E4_TESTICDYSNAS	ATP8B4	Weighted mode	4	-0.395266	0.254976447710004	0.218872575644789	-0.89502	0.104488000454365	0.673500973931864	0.4085995595416	1.11014207258583
649	141	f8qoUT	JQeHbt	finngen_R12_ST19_FRACT_LUMBAR_SPINE_PELVIS	ATP8B4	MR Egger	4	-0.0735754	0.0450035538735611	0.243697003572314	-0.161782	0.0146315347483485	0.929066062911247	0.850626283713517	1.01473909962569
650	142	f8qoUT	JQeHbt	finngen_R12_ST19_FRACT_LUMBAR_SPINE_PELVIS	ATP8B4	Weighted median	4	-0.0327141	0.0315139226066011	0.299231633807613	-0.0944813	0.0290532357842608	0.967815264357053	0.909844711411497	1.0294793981595
651	143	f8qoUT	JQeHbt	finngen_R12_ST19_FRACT_LUMBAR_SPINE_PELVIS	ATP8B4	Inverse variance weighted	4	-0.0310191	0.0311681808887105	0.319630357701218	-0.0921088	0.0300705068538898	0.969457029427106	0.912005952349715	1.03052719062215
652	144	f8qoUT	JQeHbt	finngen_R12_ST19_FRACT_LUMBAR_SPINE_PELVIS	ATP8B4	Simple mode	4	0.104783649534719	0.101638920944222	0.378405424684258	-0.0944286	0.303995934585393	1.11047033359129	0.909892666329763	1.35526354637025
653	145	f8qoUT	JQeHbt	finngen_R12_ST19_FRACT_LUMBAR_SPINE_PELVIS	ATP8B4	Weighted mode	4	-0.0422293	0.0338901638460027	0.301183143139447	-0.108654	0.0241954101675007	0.958649926420808	0.897040711102442	1.02449049419082
654	146	f8qoUT	jSXnNa	finngen_R12_ST19_FRACT_SKULL_FACIAL_BONES	ATP8B4	MR Egger	4	-0.0824233	0.0755679471567455	0.389283314934839	-0.230536	0.0656898886634357	0.920882078070784	0.794107477987531	1.06789549931084
655	147	f8qoUT	jSXnNa	finngen_R12_ST19_FRACT_SKULL_FACIAL_BONES	ATP8B4	Weighted median	4	-0.0422988	0.0301451979759875	0.160566530512568	-0.101383	0.016785788938919	0.958583313950884	0.90358654302155	1.01692746188136
656	148	f8qoUT	jSXnNa	finngen_R12_ST19_FRACT_SKULL_FACIAL_BONES	ATP8B4	Inverse variance weighted	4	-0.0391064	0.0489957891707619	0.424779088486568	-0.135138	0.0569253894541524	0.961648425357325	0.873595256274254	1.05857682645418
657	149	f8qoUT	jSXnNa	finngen_R12_ST19_FRACT_SKULL_FACIAL_BONES	ATP8B4	Simple mode	4	0.0854266963993063	0.131871184858846	0.563269450165939	-0.173041	0.343894218722644	1.08918171747598	0.841103275325236	1.41042943058949
658	150	f8qoUT	jSXnNa	finngen_R12_ST19_FRACT_SKULL_FACIAL_BONES	ATP8B4	Weighted mode	4	-0.0427321	0.0313807339477257	0.266524091879679	-0.104238	0.0187741448729282	0.95816805497671	0.901010532005205	1.0189514872092
659	151	f8qoUT	KTwYp6	finngen_R12_M13_ARTHROSIS_KNEE	ATP8B4	MR Egger	4	-0.0352807	0.0213124390156088	0.239677028798933	-0.0770531	0.00649170600864236	0.965334433507649	0.925840731885855	1.00651282280203
660	152	f8qoUT	KTwYp6	finngen_R12_M13_ARTHROSIS_KNEE	ATP8B4	Weighted median	4	-0.00716664	0.0139334262658122	0.607008091943565	-0.0344762	0.0201428732667707	0.992858976928483	0.966111373733729	1.02034710993803
661	153	f8qoUT	KTwYp6	finngen_R12_M13_ARTHROSIS_KNEE	ATP8B4	Inverse variance weighted	4	-0.00233889	0.0218780869690125	0.914863716634479	-0.0452199	0.0405421562018819	0.997663838824579	0.955787238359661	1.04137520920075
[truncated: 1,763 more rows]

## Sheet: TableS8
Table S8. Candidate druggable compounds
Gene	Source	Chemical name
UBA7	D3(UP)	suloctidil
	D4 CTD	ZINC
		TERT-BUTYL HYDROPEROXIDE
		SELENIUM
		phenobarbital
[truncated: 27 more rows]
